# Supplementary material for: arfA antisense RNA regulates MscL excretory activity
Source: Life Sci Alliance. 2023 Apr 3;6(6):e202301954. doi: 10.26508/lsa.202301954 (PMC10070815; doi:10.26508/lsa.202301954)
Supplement: Supplementary file 1 [file LSA-2023-01954_Supplemental_Data_1.xlsx]

## Sheet: contents
	Contents
	Tab	Description
	full_genome_level	The 3822 prokaryotic proteomes recovered from NCBI on 15/3/22 with full taxonomic annotation
	intergenic_analysis	Metadata and the calculated intragenic distance between mscL and arfA genes found in the same genome.
	arfA_synteny	Metadata and the calculated integenic distance between arfA and other co-located genes.

## Sheet: full_genome_level
ncbi_uid	genbank_accession	taxid	refseq_catagory	total_length_bp	presence_cluster	intergenic_cluster	updated_taxid	superkingdom	phylum	class	order	family	genus	species	lowest_recoverable_name
79781	GCF_000005845.2	511145	reference genome	4641652	both	proximal	511145	Bacteria	Proteobacteria	Gammaproteobacteria	Enterobacterales	Enterobacteriaceae	Escherichia	Escherichia coli	Escherichia coli str. K-12 substr. MG1655
28188	GCF_000006605.1	306537	representative genome	2476822	mscl_only	mscl_only	306537	Bacteria	Actinobacteria	Actinomycetia	Corynebacteriales	Corynebacteriaceae	Corynebacterium	Corynebacterium jeikeium	Corynebacterium jeikeium K411
28268	GCF_000006685.1	243161	representative genome	1080451	not_in_others	not_in_others	243161	Bacteria	Chlamydiae	Chlamydiia	Chlamydiales	Chlamydiaceae	Chlamydia	Chlamydia muridarum	Chlamydia muridarum str. Nigg
28348	GCF_000006765.1	208964	reference genome	6264404	both	distal	208964	Bacteria	Proteobacteria	Gammaproteobacteria	Pseudomonadales	Pseudomonadaceae	Pseudomonas	Pseudomonas aeruginosa	Pseudomonas aeruginosa PAO1
28408	GCF_000006825.1	272843	representative genome	2257487	both	distal	272843	Bacteria	Proteobacteria	Gammaproteobacteria	Pasteurellales	Pasteurellaceae	Pasteurella	Pasteurella multocida	Pasteurella multocida subsp. multocida str. Pm70
326318	GCF_000006925.2	198214	reference genome	4828820	not_in_others	not_in_others	198214	Bacteria	Proteobacteria	Gammaproteobacteria	Enterobacterales	Enterobacteriaceae	Shigella	Shigella flexneri	Shigella flexneri 2a str. 301
619341	GCF_000006945.2	99287	reference genome	4951383	both	overlap	99287	Bacteria	Proteobacteria	Gammaproteobacteria	Enterobacterales	Enterobacteriaceae	Salmonella	Salmonella enterica	Salmonella enterica subsp. enterica serovar Typhimurium str. LT2
28568	GCF_000006985.1	194439	representative genome	2154946	mscl_only	mscl_only	194439	Bacteria	Chlorobi	Chlorobia	Chlorobiales	Chlorobiaceae	Chlorobaculum	Chlorobaculum tepidum	Chlorobaculum tepidum TLS
28608	GCF_000007025.1	272944	representative genome	1268755	not_in_others	not_in_others	272944	Bacteria	Proteobacteria	Alphaproteobacteria	Rickettsiales	Rickettsiaceae	Rickettsia	Rickettsia conorii	Rickettsia conorii str. Malish 7
28648	GCF_000007065.1	192952	representative genome	4096345	mscl_only	mscl_only	192952	Archaea	Euryarchaeota	Methanomicrobia	Methanosarcinales	Methanosarcinaceae	Methanosarcina	Methanosarcina mazei	Methanosarcina mazei Go1
28668	GCF_000007085.1	273068	representative genome	2689445	not_in_others	not_in_others	273068	Bacteria	Firmicutes	Clostridia	Thermoanaerobacterales	Thermoanaerobacteraceae	Caldanaerobacter	Caldanaerobacter subterraneus	Caldanaerobacter subterraneus subsp. tengcongensis MB4
28688	GCF_000007105.1	264203	representative genome	2056363	mscl_only	mscl_only	264203	Bacteria	Proteobacteria	Alphaproteobacteria	Sphingomonadales	Zymomonadaceae	Zymomonas	Zymomonas mobilis	Zymomonas mobilis subsp. mobilis ZM4 = ATCC 31821
28708	GCF_000007125.1	224914	representative genome	3294931	mscl_only	mscl_only	224914	Bacteria	Proteobacteria	Alphaproteobacteria	Hyphomicrobiales	Brucellaceae	Brucella	Brucella melitensis	Brucella melitensis bv. 1 str. 16M
28768	GCF_000007185.1	190192	representative genome	1694969	not_in_others	not_in_others	190192	Archaea	Euryarchaeota	Methanopyri	Methanopyrales	Methanopyraceae	Methanopyrus	Methanopyrus kandleri	Methanopyrus kandleri AV19
28788	GCF_000007205.1	182082	representative genome	1225935	not_in_others	not_in_others	182082	Bacteria	Chlamydiae	Chlamydiia	Chlamydiales	Chlamydiaceae	Chlamydia	Chlamydia pneumoniae	Chlamydia pneumoniae TW-183
28808	GCF_000007225.1	178306	representative genome	2222430	not_in_others	not_in_others	178306	Archaea	Crenarchaeota	Thermoprotei	Thermoproteales	Thermoproteaceae	Pyrobaculum	Pyrobaculum aerophilum	Pyrobaculum aerophilum str. IM2
28828	GCF_000007245.1	183190	representative genome	2521148	mscl_only	mscl_only	183190	Bacteria	Proteobacteria	Gammaproteobacteria	Xanthomonadales	Xanthomonadaceae	Xylella	Xylella fastidiosa	Xylella fastidiosa Temecula1
28928	GCF_000007345.1	188937	representative genome	5751492	mscl_only	mscl_only	188937	Archaea	Euryarchaeota	Methanomicrobia	Methanosarcinales	Methanosarcinaceae	Methanosarcina	Methanosarcina acetivorans	Methanosarcina acetivorans C2A
29088	GCF_000007505.1	204722	representative genome	3315175	mscl_only	mscl_only	204722	Bacteria	Proteobacteria	Alphaproteobacteria	Hyphomicrobiales	Brucellaceae	Brucella	Brucella suis	Brucella suis 1330
29188	GCF_000007605.1	227941	representative genome	1181356	not_in_others	not_in_others	227941	Bacteria	Chlamydiae	Chlamydiia	Chlamydiales	Chlamydiaceae	Chlamydia	Chlamydia caviae	Chlamydia caviae GPIC
29308	GCF_000007725.1	224915	representative genome	618379	not_in_others	not_in_others	224915	Bacteria	Proteobacteria	Gammaproteobacteria	Enterobacterales	Erwiniaceae	Buchnera	Buchnera aphidicola	Buchnera aphidicola str. Bp (Baizongia pistaciae)
29328	GCF_000007745.1	221988	representative genome	2314078	both	distal	221988	Bacteria	Proteobacteria	Gammaproteobacteria	Pasteurellales	Pasteurellaceae	Basfia	[Mannheimia] succiniciproducens	[Mannheimia] succiniciproducens MBEL55E
921311	GCF_000007765.2	227377	reference genome	2032807	not_in_others	not_in_others	227377	Bacteria	Proteobacteria	Gammaproteobacteria	Legionellales	Coxiellaceae	Coxiella	Coxiella burnetii	Coxiella burnetii RSA 493
29388	GCF_000007805.1	223283	representative genome	6538260	both	distal	223283	Bacteria	Proteobacteria	Gammaproteobacteria	Pseudomonadales	Pseudomonadaceae	Pseudomonas	Pseudomonas syringae group genomosp. 3	Pseudomonas syringae pv. tomato str. DC3000
29488	GCF_000007905.1	235279	representative genome	1799146	not_in_others	not_in_others	235279	Bacteria	Proteobacteria	Epsilonproteobacteria	Campylobacterales	Helicobacteraceae	Helicobacter	Helicobacter hepaticus	Helicobacter hepaticus ATCC 51449
29508	GCF_000007925.1	167539	representative genome	1751080	not_in_others	not_in_others	167539	Bacteria	Cyanobacteria	unassigned_Cyanobacteria	Synechococcales	Prochlorococcaceae	Prochlorococcus	Prochlorococcus marinus	Prochlorococcus marinus subsp. marinus str. CCMP1375
419288	GCF_000007985.2	243231	representative genome	3814128	mscl_only	mscl_only	243231	Bacteria	Proteobacteria	Deltaproteobacteria	Desulfuromonadales	Geobacteraceae	Geobacter	Geobacter sulfurreducens	Geobacter sulfurreducens PCA
29768	GCF_000008185.1	243275	representative genome	2843201	not_in_others	not_in_others	243275	Bacteria	Spirochaetes	Spirochaetia	Spirochaetales	Treponemataceae	Treponema	Treponema denticola	Treponema denticola ATCC 35405
29848	GCF_000008265.1	263820	representative genome	1545895	not_in_others	not_in_others	263820	Archaea	Candidatus Thermoplasmatota	Thermoplasmata	Thermoplasmatales	Picrophilaceae	Picrophilus	Picrophilus torridus	Picrophilus torridus DSM 9790
29888	GCF_000008305.1	265311	representative genome	793224	not_in_others	not_in_others	265311	Bacteria	Tenericutes	Mollicutes	Entomoplasmatales	Entomoplasmataceae	Mesoplasma	Mesoplasma florum	Mesoplasma florum L1
29908	GCF_000008325.1	243233	representative genome	3304561	not_in_others	not_in_others	243233	Bacteria	Proteobacteria	Gammaproteobacteria	Methylococcales	Methylococcaceae	Methylococcus	Methylococcus capsulatus	Methylococcus capsulatus str. Bath
29948	GCF_000008365.1	267748	representative genome	777079	mscl_only	mscl_only	267748	Bacteria	Tenericutes	Mollicutes	Mycoplasmatales	Mycoplasmataceae	Mesomycoplasma	Mesomycoplasma mobile	Mycoplasma mobile 163K
29968	GCF_000008385.1	292805	representative genome	1080084	not_in_others	not_in_others	292805	Bacteria	Proteobacteria	Alphaproteobacteria	Rickettsiales	Anaplasmataceae	Wolbachia	Wolbachia endosymbiont of Brugia malayi	Wolbachia endosymbiont strain TRS of Brugia malayi
30028	GCF_000008445.1	261594	representative genome	5503926	mscl_only	mscl_only	261594	Bacteria	Firmicutes	Bacilli	Bacillales	Bacillaceae	Bacillus	Bacillus anthracis	Bacillus anthracis str. 'Ames Ancestor'
30048	GCF_000008465.1	283942	representative genome	2839318	not_in_others	not_in_others	283942	Bacteria	Proteobacteria	Gammaproteobacteria	Alteromonadales	Idiomarinaceae	Idiomarina	Idiomarina loihiensis	Idiomarina loihiensis L2TR
30208	GCF_000008625.1	224324	representative genome	1590791	not_in_others	not_in_others	224324	Bacteria	Aquificae	Aquificae	Aquificales	Aquificaceae	Aquifex	Aquifex aeolicus	Aquifex aeolicus VF5
30228	GCF_000008645.1	187420	representative genome	1751377	not_in_others	not_in_others	187420	Archaea	Euryarchaeota	Methanobacteria	Methanobacteriales	Methanobacteriaceae	Methanothermobacter	Methanothermobacter thermautotrophicus	Methanothermobacter thermautotrophicus str. Delta H
30308	GCF_000008725.1	272561	reference genome	1042519	not_in_others	not_in_others	272561	Bacteria	Chlamydiae	Chlamydiia	Chlamydiales	Chlamydiaceae	Chlamydia	Chlamydia trachomatis	Chlamydia trachomatis D/UW-3/CX
1755381	GCF_000008865.2	386585	reference genome	5594605	both	proximal	386585	Bacteria	Proteobacteria	Gammaproteobacteria	Enterobacterales	Enterobacteriaceae	Escherichia	Escherichia coli	Escherichia coli O157:H7 str. Sakai
30588	GCF_000009045.1	224308	reference genome	4215606	mscl_only	mscl_only	224308	Bacteria	Firmicutes	Bacilli	Bacillales	Bacillaceae	Bacillus	Bacillus subtilis	Bacillus subtilis subsp. subtilis str. 168
30628	GCF_000009085.1	192222	reference genome	1641481	not_in_others	not_in_others	192222	Bacteria	Proteobacteria	Epsilonproteobacteria	Campylobacterales	Campylobacteraceae	Campylobacter	Campylobacter jejuni	Campylobacter jejuni subsp. jejuni NCTC 11168 = ATCC 700819
30688	GCF_000009145.1	228410	representative genome	2812094	not_in_others	not_in_others	228410	Bacteria	Proteobacteria	Betaproteobacteria	Nitrosomonadales	Nitrosomonadaceae	Nitrosomonas	Nitrosomonas europaea	Nitrosomonas europaea ATCC 19718
30728	GCF_000009185.1	362976	representative genome	3179361	not_in_others	not_in_others	362976	Archaea	Euryarchaeota	Halobacteria	Haloferacales	Haloferacaceae	Haloquadratum	Haloquadratum walsbyi	Haloquadratum walsbyi DSM 16790
30848	GCF_000009305.1	382638	representative genome	1557588	not_in_others	not_in_others	382638	Bacteria	Proteobacteria	Epsilonproteobacteria	Campylobacterales	Helicobacteraceae	Helicobacter	Helicobacter acinonychis	Helicobacter acinonychis str. Sheeba
30908	GCF_000009365.1	393595	representative genome	3120143	not_in_others	not_in_others	393595	Bacteria	Proteobacteria	Gammaproteobacteria	Oceanospirillales	Alcanivoracaceae	Alcanivorax	Alcanivorax borkumensis	Alcanivorax borkumensis SK2
709531	GCF_000009765.2	227882	representative genome	9119895	mscl_only	mscl_only	227882	Bacteria	Actinobacteria	Actinomycetia	Streptomycetales	Streptomycetaceae	Streptomyces	Streptomyces avermitilis	Streptomyces avermitilis MA-4680 = NBRC 14893
31288	GCF_000009785.1	235909	representative genome	3592666	mscl_only	mscl_only	235909	Bacteria	Firmicutes	Bacilli	Bacillales	Bacillaceae	Geobacillus	Geobacillus kaustophilus	Geobacillus kaustophilus HTA426
31308	GCF_000009805.1	247156	representative genome	6292344	mscl_only	mscl_only	247156	Bacteria	Actinobacteria	Actinomycetia	Corynebacteriales	Nocardiaceae	Nocardia	Nocardia farcinica	Nocardia farcinica IFM 10152
31408	GCF_000009905.1	292459	representative genome	3566135	mscl_only	mscl_only	292459	Bacteria	Firmicutes	Clostridia	Eubacteriales	Symbiobacteriaceae	Symbiobacterium	Symbiobacterium thermophilum	Symbiobacterium thermophilum IAM 14863
31448	GCF_000009945.1	264202	representative genome	1173791	not_in_others	not_in_others	264202	Bacteria	Chlamydiae	Chlamydiia	Chlamydiales	Chlamydiaceae	Chlamydia	Chlamydia felis	Chlamydia felis Fe/C-56
31468	GCF_000009965.1	69014	representative genome	2088737	not_in_others	not_in_others	69014	Archaea	Euryarchaeota	Thermococci	Thermococcales	Thermococcaceae	Thermococcus	Thermococcus kodakarensis	Thermococcus kodakarensis KOD1
31488	GCF_000009985.1	342108	representative genome	4967148	not_in_others	not_in_others	342108	Bacteria	Proteobacteria	Alphaproteobacteria	Rhodospirillales	Rhodospirillaceae	Magnetospirillum	Magnetospirillum magneticum	Magnetospirillum magneticum AMB-1
31708	GCF_000010205.1	334380	representative genome	2008987	not_in_others	not_in_others	334380	Bacteria	Proteobacteria	Alphaproteobacteria	Rickettsiales	Rickettsiaceae	Orientia	Orientia tsutsugamushi	Orientia tsutsugamushi str. Ikeda
31768	GCF_000010265.1	583346	representative genome	3955303	not_in_others	not_in_others	583346	Bacteria	Firmicutes	Clostridia	Eubacteriales	Clostridiaceae	Clostridium	Clostridium kluyveri	Clostridium kluyveri NBRC 12016
31808	GCF_000010305.1	379066	representative genome	4636964	mscl_only	mscl_only	379066	Bacteria	Gemmatimonadetes	Gemmatimonadetes	Gemmatimonadales	Gemmatimonadaceae	Gemmatimonas	Gemmatimonas aurantiaca	Gemmatimonas aurantiaca T-27
31908	GCF_000010405.1	412965	representative genome	1022154	not_in_others	not_in_others	412965	Bacteria	Proteobacteria	Gammaproteobacteria	NA	NA	Candidatus Vesicomyosocius	NA	Candidatus Vesicomyosocius okutanii
31988	GCF_000010505.1	431947	representative genome	2354886	mscl_only	mscl_only	431947	Bacteria	Bacteroidetes	Bacteroidia	Bacteroidales	Porphyromonadaceae	Porphyromonas	Porphyromonas gingivalis	Porphyromonas gingivalis ATCC 33277
32008	GCF_000010525.1	438753	representative genome	5369772	mscl_only	mscl_only	438753	Bacteria	Proteobacteria	Alphaproteobacteria	Hyphomicrobiales	Xanthobacteraceae	Azorhizobium	Azorhizobium caulinodans	Azorhizobium caulinodans ORS 571
32088	GCF_000010605.1	455632	representative genome	8545929	mscl_only	mscl_only	455632	Bacteria	Actinobacteria	Actinomycetia	Streptomycetales	Streptomycetaceae	Streptomyces	Streptomyces griseus	Streptomyces griseus subsp. griseus NBRC 13350
32148	GCF_000010665.1	573370	representative genome	5315620	not_in_others	not_in_others	573370	Bacteria	Proteobacteria	Deltaproteobacteria	Desulfovibrionales	Desulfovibrionaceae	Solidesulfovibrio	Solidesulfovibrio magneticus	Solidesulfovibrio magneticus RS-1
110008	GCF_000010985.1	639282	representative genome	2542933	not_in_others	not_in_others	639282	Bacteria	Deferribacteres	Deferribacteres	Deferribacterales	Deferribacteraceae	Deferribacter	Deferribacter desulfuricans	Deferribacter desulfuricans SSM1
107108	GCF_000011005.1	304371	representative genome	2957635	mscl_only	mscl_only	304371	Archaea	Euryarchaeota	Methanomicrobia	Methanocellales	Methanocellaceae	Methanocella	Methanocella paludicola	Methanocella paludicola SANAE
32248	GCF_000011085.1	272569	representative genome	4274642	not_in_others	not_in_others	272569	Archaea	Euryarchaeota	Halobacteria	Halobacteriales	Haloarculaceae	Haloarcula	Haloarcula marismortui	Haloarcula marismortui ATCC 43049
32268	GCF_000011105.1	70601	representative genome	1738505	not_in_others	not_in_others	70601	Archaea	Euryarchaeota	Thermococci	Thermococcales	Thermococcaceae	Pyrococcus	Pyrococcus horikoshii	Pyrococcus horikoshii OT3
32288	GCF_000011125.1	272557	representative genome	1669696	not_in_others	not_in_others	272557	Archaea	Crenarchaeota	Thermoprotei	Desulfurococcales	Desulfurococcaceae	Aeropyrum	Aeropyrum pernix	Aeropyrum pernix K1
32308	GCF_000011145.1	272558	representative genome	4202352	not_in_others	not_in_others	272558	Bacteria	Firmicutes	Bacilli	Bacillales	Bacillaceae	Halalkalibacterium (ex Joshi et al. 2022)	Halalkalibacterium halodurans	Halalkalibacterium halodurans C-125
32348	GCF_000011185.1	273116	representative genome	1584804	not_in_others	not_in_others	273116	Archaea	Candidatus Thermoplasmatota	Thermoplasmata	Thermoplasmatales	Thermoplasmataceae	Thermoplasma	Thermoplasma volcanium	Thermoplasma volcanium GSS1
32368	GCF_000011205.1	273063	representative genome	2694756	not_in_others	not_in_others	273063	Archaea	Crenarchaeota	Thermoprotei	Sulfolobales	Sulfolobaceae	Sulfurisphaera	Sulfurisphaera tokodaii	Sulfurisphaera tokodaii str. 7
32388	GCF_000011225.1	272633	representative genome	1358633	mscl_only	mscl_only	272633	Bacteria	Tenericutes	unassigned_Tenericutes	Mycoplasmoidales	Mycoplasmoidaceae	Malacoplasma	Malacoplasma penetrans	Malacoplasma penetrans HF-2
32408	GCF_000011245.1	221109	representative genome	3630528	mscl_only	mscl_only	221109	Bacteria	Firmicutes	Bacilli	Bacillales	Bacillaceae	Oceanobacillus	Oceanobacillus iheyensis	Oceanobacillus iheyensis HTE831
32468	GCF_000011305.1	196164	representative genome	3219505	mscl_only	mscl_only	196164	Bacteria	Actinobacteria	Actinomycetia	Corynebacteriales	Corynebacteriaceae	Corynebacterium	Corynebacterium efficiens	Corynebacterium efficiens YS-314
32508	GCF_000011345.1	197221	representative genome	2593857	mscl_only	mscl_only	197221	Bacteria	Cyanobacteria	unassigned_Cyanobacteria	Pseudanabaenales	Thermosynechococcaceae	Thermosynechococcus	Thermosynechococcus vestitus	Thermosynechococcus vestitus BP-1
32548	GCF_000011385.1	251221	representative genome	4659019	mscl_only	mscl_only	251221	Bacteria	Cyanobacteria	Gloeobacteria	Gloeobacterales	Gloeobacteraceae	Gloeobacter	Gloeobacter violaceus	Gloeobacter violaceus PCC 7421
7809161	GCF_000011565.2	264201	representative genome	2438912	mscl_only	mscl_only	264201	Bacteria	Chlamydiae	Chlamydiia	Parachlamydiales	Parachlamydiaceae	Candidatus Protochlamydia	Candidatus Protochlamydia amoebophila	Candidatus Protochlamydia amoebophila UWE25
32848	GCF_000011745.1	291272	representative genome	791654	not_in_others	not_in_others	291272	Bacteria	Proteobacteria	Gammaproteobacteria	Enterobacterales	Enterobacteriaceae	Candidatus Blochmannia	Candidatus Blochmannia pennsylvanicus	Candidatus Blochmannia pennsylvanicus str. BPEN
86051	GCF_000011965.2	246200	representative genome	4601048	mscl_only	mscl_only	246200	Bacteria	Proteobacteria	Alphaproteobacteria	Rhodobacterales	Roseobacteraceae	Ruegeria	Ruegeria pomeroyi	Ruegeria pomeroyi DSS-3
1151041	GCF_000012085.2	314724	representative genome	1165365	not_in_others	not_in_others	314724	Bacteria	Spirochaetes	Spirochaetia	Spirochaetales	Borreliaceae	Borrelia	Borrelia turicatae	Borrelia turicatae 91E135
33408	GCF_000012305.1	259536	representative genome	2650701	mscl_only	mscl_only	259536	Bacteria	Proteobacteria	Gammaproteobacteria	Moraxellales	Moraxellaceae	Psychrobacter	Psychrobacter arcticus	Psychrobacter arcticus 273-4
33428	GCF_000012325.1	167879	representative genome	5373180	arfa_only	arfa_only	167879	Bacteria	Proteobacteria	Gammaproteobacteria	Alteromonadales	Colwelliaceae	Colwellia	Colwellia psychrerythraea	Colwellia psychrerythraea 34H
33448	GCF_000012345.1	335992	representative genome	1308759	not_in_others	not_in_others	335992	Bacteria	Proteobacteria	Alphaproteobacteria	Pelagibacterales	Pelagibacteraceae	Candidatus Pelagibacter	Candidatus Pelagibacter ubique	Candidatus Pelagibacter ubique HTCC1062
33588	GCF_000012485.1	319225	representative genome	2364842	mscl_only	mscl_only	319225	Bacteria	Chlorobi	Chlorobia	Chlorobiales	Chlorobiaceae	Pelodictyon	Pelodictyon luteolum	Pelodictyon luteolum DSM 273
33668	GCF_000012565.1	269484	representative genome	1315030	not_in_others	not_in_others	269484	Bacteria	Proteobacteria	Alphaproteobacteria	Rickettsiales	Anaplasmataceae	Ehrlichia	Ehrlichia canis	Ehrlichia canis str. Jake
33768	GCF_000012665.1	207559	representative genome	3730232	not_in_others	not_in_others	207559	Bacteria	Proteobacteria	Deltaproteobacteria	Desulfovibrionales	Desulfovibrionaceae	Oleidesulfovibrio	Oleidesulfovibrio alaskensis	Oleidesulfovibrio alaskensis G20
33788	GCF_000012685.1	246197	representative genome	9139763	not_in_others	not_in_others	246197	Bacteria	Proteobacteria	Deltaproteobacteria	Myxococcales	Myxococcaceae	Myxococcus	Myxococcus xanthus	Myxococcus xanthus DK 1622
33828	GCF_000012725.1	323098	representative genome	3402093	mscl_only	mscl_only	323098	Bacteria	Proteobacteria	Alphaproteobacteria	Hyphomicrobiales	Nitrobacteraceae	Nitrobacter	Nitrobacter winogradskyi	Nitrobacter winogradskyi Nb-255
33868	GCF_000012765.1	340047	representative genome	1010023	not_in_others	not_in_others	340047	Bacteria	Tenericutes	Mollicutes	Mycoplasmatales	Mycoplasmataceae	Mycoplasma	Mycoplasma capricolum	Mycoplasma capricolum subsp. capricolum ATCC 27343
33908	GCF_000012805.1	323261	representative genome	3522111	not_in_others	not_in_others	323261	Bacteria	Proteobacteria	Gammaproteobacteria	Chromatiales	Chromatiaceae	Nitrosococcus	Nitrosococcus oceani	Nitrosococcus oceani ATCC 19707
33968	GCF_000012865.1	246194	representative genome	2401520	not_in_others	not_in_others	246194	Bacteria	Firmicutes	Clostridia	Thermoanaerobacterales	Thermoanaerobacteraceae	Carboxydothermus	Carboxydothermus hydrogenoformans	Carboxydothermus hydrogenoformans Z-2901
33988	GCF_000012885.1	338963	representative genome	3665893	not_in_others	not_in_others	338963	Bacteria	Proteobacteria	Deltaproteobacteria	Desulfuromonadales	Syntrophotaleaceae	Syntrophotalea	Syntrophotalea carbinolica	Syntrophotalea carbinolica DSM 2380
34028	GCF_000012925.1	269799	representative genome	4011182	mscl_only	mscl_only	269799	Bacteria	Proteobacteria	Deltaproteobacteria	Desulfuromonadales	Geobacteraceae	Geobacter	Geobacter metallireducens	Geobacter metallireducens GS-15
34048	GCF_000012945.1	482957	representative genome	8676277	mscl_only	mscl_only	482957	Bacteria	Proteobacteria	Betaproteobacteria	Burkholderiales	Burkholderiaceae	Burkholderia	NA	Burkholderia lata
34068	GCF_000012965.1	326298	representative genome	2201561	not_in_others	not_in_others	326298	Bacteria	Proteobacteria	Epsilonproteobacteria	Campylobacterales	Thiovulaceae	Sulfurimonas	Sulfurimonas denitrificans	Sulfurimonas denitrificans DSM 1251
34088	GCF_000012985.1	349521	representative genome	7215267	not_in_others	not_in_others	349521	Bacteria	Proteobacteria	Gammaproteobacteria	Oceanospirillales	Hahellaceae	Hahella	Hahella chejuensis	Hahella chejuensis KCTC 2396
34128	GCF_000013025.1	228405	representative genome	3705021	mscl_only	mscl_only	228405	Bacteria	Proteobacteria	Alphaproteobacteria	Hyphomonadales	Hyphomonadaceae	Hyphomonas	Hyphomonas neptunium	Hyphomonas neptunium ATCC 15444
34268	GCF_000013165.1	222891	representative genome	859006	not_in_others	not_in_others	222891	Bacteria	Proteobacteria	Alphaproteobacteria	Rickettsiales	Anaplasmataceae	Neorickettsia	Neorickettsia sennetsu	Neorickettsia sennetsu str. Miyayama
34428	GCF_000013325.1	279238	representative genome	4233314	mscl_only	mscl_only	279238	Bacteria	Proteobacteria	Alphaproteobacteria	Sphingomonadales	Sphingomonadaceae	Novosphingobium	Novosphingobium aromaticivorans	Novosphingobium aromaticivorans DSM 12444
34448	GCF_000013345.1	106370	representative genome	5433628	mscl_only	mscl_only	106370	Bacteria	Actinobacteria	Actinomycetia	Frankiales	Frankiaceae	Frankia	NA	Frankia casuarinae
34508	GCF_000013405.1	56780	representative genome	3179300	mscl_only	mscl_only	56780	Bacteria	Proteobacteria	Deltaproteobacteria	Syntrophales	Syntrophaceae	Syntrophus	Syntrophus aciditrophicus	Syntrophus aciditrophicus SB
34528	GCF_000013425.1	93061	reference genome	2821361	mscl_only	mscl_only	93061	Bacteria	Firmicutes	Bacilli	Bacillales	Staphylococcaceae	Staphylococcus	Staphylococcus aureus	Staphylococcus aureus subsp. aureus NCTC 8325
34548	GCF_000013445.1	323259	representative genome	3544738	mscl_only	mscl_only	323259	Archaea	Euryarchaeota	Methanomicrobia	Methanomicrobiales	Methanospirillaceae	Methanospirillum	Methanospirillum hungatei	Methanospirillum hungatei JF-1
34708	GCF_000013605.1	338969	representative genome	4969784	mscl_only	mscl_only	338969	Bacteria	Proteobacteria	Betaproteobacteria	Burkholderiales	Comamonadaceae	Rhodoferax	Rhodoferax ferrireducens	Rhodoferax ferrireducens T118
34748	GCF_000013645.1	266265	representative genome	9731138	mscl_only	mscl_only	266265	Bacteria	Proteobacteria	Betaproteobacteria	Burkholderiales	Burkholderiaceae	Paraburkholderia	Paraburkholderia xenovorans	Paraburkholderia xenovorans LB400
34768	GCF_000013665.1	203122	representative genome	5057531	not_in_others	not_in_others	203122	Bacteria	Proteobacteria	Gammaproteobacteria	Cellvibrionales	Cellvibrionaceae	Saccharophagus	Saccharophagus degradans	Saccharophagus degradans 2-40
34808	GCF_000013705.1	265072	representative genome	2971517	mscl_only	mscl_only	265072	Bacteria	Proteobacteria	Betaproteobacteria	Nitrosomonadales	Methylophilaceae	Methylobacillus	Methylobacillus flagellatus	Methylobacillus flagellatus KT
34828	GCF_000013725.1	259564	representative genome	2575032	not_in_others	not_in_others	259564	Archaea	Euryarchaeota	Methanomicrobia	Methanosarcinales	Methanosarcinaceae	Methanococcoides	Methanococcoides burtonii	Methanococcoides burtonii DSM 6242
34868	GCF_000013765.1	318161	representative genome	4545906	not_in_others	not_in_others	318161	Bacteria	Proteobacteria	Gammaproteobacteria	Alteromonadales	Shewanellaceae	Shewanella	Shewanella denitrificans	Shewanella denitrificans OS217
34988	GCF_000013885.1	323097	representative genome	5011522	mscl_only	mscl_only	323097	Bacteria	Proteobacteria	Alphaproteobacteria	Hyphomicrobiales	Nitrobacteraceae	Nitrobacter	Nitrobacter hamburgensis	Nitrobacter hamburgensis X14
35088	GCF_000013985.1	317655	representative genome	3373713	mscl_only	mscl_only	317655	Bacteria	Proteobacteria	Alphaproteobacteria	Sphingomonadales	Sphingomonadaceae	Sphingopyxis	Sphingopyxis alaskensis	Sphingopyxis alaskensis RB2256
35108	GCF_000014005.1	204669	representative genome	5650368	mscl_only	mscl_only	204669	Bacteria	Acidobacteria	Acidobacteriia	Acidobacteriales	Acidobacteriaceae	Candidatus Koribacter	Candidatus Koribacter versatilis	Candidatus Koribacter versatilis Ellin345
35248	GCF_000014145.1	269798	representative genome	4433218	mscl_only	mscl_only	269798	Bacteria	Bacteroidetes	Cytophagia	Cytophagales	Cytophagaceae	Cytophaga	Cytophaga hutchinsonii	Cytophaga hutchinsonii ATCC 33406
35288	GCF_000014185.1	266117	representative genome	3225748	not_in_others	not_in_others	266117	Bacteria	Actinobacteria	Rubrobacteria	Rubrobacterales	Rubrobacteraceae	Rubrobacter	Rubrobacter xylanophilus	Rubrobacter xylanophilus DSM 9941
35808	GCF_000014705.1	318167	representative genome	4845257	not_in_others	not_in_others	318167	Bacteria	Proteobacteria	Gammaproteobacteria	Alteromonadales	Shewanellaceae	Shewanella	Shewanella frigidimarina	Shewanella frigidimarina NCIMB 400
35828	GCF_000014725.1	335541	representative genome	2936195	mscl_only	mscl_only	335541	Bacteria	Firmicutes	Clostridia	Eubacteriales	Syntrophomonadaceae	Syntrophomonas	Syntrophomonas wolfei	Syntrophomonas wolfei subsp. wolfei str. Goettingen G311
35868	GCF_000014765.1	335283	representative genome	2781824	not_in_others	not_in_others	335283	Bacteria	Proteobacteria	Betaproteobacteria	Nitrosomonadales	Nitrosomonadaceae	Nitrosomonas	Nitrosomonas eutropha	Nitrosomonas eutropha C91
35888	GCF_000014785.1	187272	representative genome	3275944	not_in_others	not_in_others	187272	Bacteria	Proteobacteria	Gammaproteobacteria	Chromatiales	Ectothiorhodospiraceae	Alkalilimnicola	Alkalilimnicola ehrlichii	Alkalilimnicola ehrlichii MLHE-1
35968	GCF_000014865.1	156889	representative genome	4719581	not_in_others	not_in_others	156889	Bacteria	Proteobacteria	Alphaproteobacteria	Magnetococcales	Magnetococcaceae	Magnetococcus	Magnetococcus marinus	Magnetococcus marinus MC-1
35988	GCF_000014885.1	225849	representative genome	5396476	arfa_only	arfa_only	225849	Bacteria	Proteobacteria	Gammaproteobacteria	Alteromonadales	Shewanellaceae	Shewanella	Shewanella piezotolerans	Shewanella piezotolerans WP3
36048	GCF_000014945.1	349307	representative genome	1879471	mscl_only	mscl_only	349307	Archaea	Euryarchaeota	Methanomicrobia	Methanotrichales	Methanotrichaceae	Methanothrix	Methanothrix thermoacetophila	Methanothrix thermoacetophila PT
36068	GCF_000014965.1	335543	representative genome	4990251	not_in_others	not_in_others	335543	Bacteria	Proteobacteria	Deltaproteobacteria	Syntrophobacterales	Syntrophobacteraceae	Syntrophobacter	Syntrophobacter fumaroxidans	Syntrophobacter fumaroxidans MPOB
36128	GCF_000015025.1	351607	representative genome	2443540	mscl_only	mscl_only	351607	Bacteria	Actinobacteria	Actinomycetia	Acidothermales	Acidothermaceae	Acidothermus	Acidothermus cellulolyticus	Acidothermus cellulolyticus 11B
36148	GCF_000015045.1	338966	representative genome	4241119	mscl_only	mscl_only	338966	Bacteria	Proteobacteria	Deltaproteobacteria	Desulfuromonadales	Desulfuromonadaceae	Pelobacter	Pelobacter propionicus	Pelobacter propionicus DSM 2379
36188	GCF_000015085.1	360106	representative genome	1773615	not_in_others	not_in_others	360106	Bacteria	Proteobacteria	Epsilonproteobacteria	Campylobacterales	Campylobacteraceae	Campylobacter	Campylobacter fetus	Campylobacter fetus subsp. fetus 82-40
36208	GCF_000015105.1	413404	representative genome	1160782	not_in_others	not_in_others	413404	Bacteria	Proteobacteria	Gammaproteobacteria	NA	NA	Candidatus Ruthia	Candidatus Ruthia magnifica	Candidatus Ruthia magnifica str. Cm (Calyptogena magnifica)
36228	GCF_000015125.1	290317	representative genome	3133902	mscl_only	mscl_only	290317	Bacteria	Chlorobi	Chlorobia	Chlorobiales	Chlorobiaceae	Chlorobium	Chlorobium phaeobacteroides	Chlorobium phaeobacteroides DSM 266
36248	GCF_000015145.1	415426	representative genome	1667163	not_in_others	not_in_others	415426	Archaea	Crenarchaeota	Thermoprotei	Desulfurococcales	Pyrodictiaceae	Hyperthermus	Hyperthermus butylicus	Hyperthermus butylicus DSM 5456
36308	GCF_000015205.1	384616	representative genome	1826402	not_in_others	not_in_others	384616	Archaea	Crenarchaeota	Thermoprotei	Thermoproteales	Thermoproteaceae	Pyrobaculum	Pyrobaculum islandicum	Pyrobaculum islandicum DSM 4184
36328	GCF_000015225.1	368408	representative genome	1813393	not_in_others	not_in_others	368408	Archaea	Crenarchaeota	Thermoprotei	Thermofilales	Thermofilaceae	Thermofilum	Thermofilum pendens	Thermofilum pendens Hrk 5
36348	GCF_000015245.1	326297	representative genome	4306142	arfa_only	arfa_only	326297	Bacteria	Proteobacteria	Gammaproteobacteria	Alteromonadales	Shewanellaceae	Shewanella	Shewanella amazonensis	Shewanella amazonensis SB2B
36388	GCF_000015285.1	357804	representative genome	4559598	arfa_only	arfa_only	357804	Bacteria	Proteobacteria	Gammaproteobacteria	Alteromonadales	Psychromonadaceae	Psychromonas	Psychromonas ingrahamii	Psychromonas ingrahamii 37
36408	GCF_000015305.1	350058	representative genome	6491865	mscl_only	mscl_only	350058	Bacteria	Actinobacteria	Actinomycetia	Corynebacteriales	Mycobacteriaceae	Mycolicibacterium	Mycolicibacterium vanbaalenii	Mycolicibacterium vanbaalenii PYR-1
36448	GCF_000015345.1	246195	representative genome	1389350	not_in_others	not_in_others	246195	Bacteria	Proteobacteria	Gammaproteobacteria	Cardiobacteriales	Cardiobacteriaceae	Dichelobacter	Dichelobacter nodosus	Dichelobacter nodosus VCS1703A
36588	GCF_000015485.1	391774	representative genome	3661391	not_in_others	not_in_others	391774	Bacteria	Proteobacteria	Deltaproteobacteria	Desulfovibrionales	Desulfovibrionaceae	Desulfovibrio	Desulfovibrio vulgaris	Desulfovibrio vulgaris DP4
36608	GCF_000015505.1	365044	representative genome	5366143	mscl_only	mscl_only	365044	Bacteria	Proteobacteria	Betaproteobacteria	Burkholderiales	Comamonadaceae	Polaromonas	Polaromonas naphthalenivorans	Polaromonas naphthalenivorans CJ2
36668	GCF_000015565.1	391735	representative genome	5597943	not_in_others	not_in_others	391735	Bacteria	Proteobacteria	Betaproteobacteria	Burkholderiales	Comamonadaceae	Verminephrobacter	Verminephrobacter eiseniae	Verminephrobacter eiseniae EF01-2
36688	GCF_000015585.1	349124	representative genome	2678452	not_in_others	not_in_others	349124	Bacteria	Proteobacteria	Gammaproteobacteria	Chromatiales	Ectothiorhodospiraceae	Halorhodospira	Halorhodospira halophila	Halorhodospira halophila SL1
36828	GCF_000015725.1	420662	representative genome	4643639	mscl_only	mscl_only	420662	Bacteria	Proteobacteria	Betaproteobacteria	Burkholderiales	NA	Methylibium	Methylibium petroleiphilum	Methylibium petroleiphilum PM1
36868	GCF_000015765.1	410358	representative genome	1804962	not_in_others	not_in_others	410358	Archaea	Euryarchaeota	Methanomicrobia	Methanomicrobiales	Methanocorpusculaceae	Methanocorpusculum	Methanocorpusculum labreanum	Methanocorpusculum labreanum Z
36908	GCF_000015805.1	410359	representative genome	2009313	not_in_others	not_in_others	410359	Archaea	Crenarchaeota	Thermoprotei	Thermoproteales	Thermoproteaceae	Pyrobaculum	Pyrobaculum calidifontis	Pyrobaculum calidifontis JCM 11548
36928	GCF_000015825.1	368407	representative genome	2478101	not_in_others	not_in_others	368407	Archaea	Euryarchaeota	Methanomicrobia	Methanomicrobiales	Methanomicrobiaceae	Methanoculleus	Methanoculleus marisnigri	Methanoculleus marisnigri JR1
37048	GCF_000015945.1	399550	representative genome	1570485	not_in_others	not_in_others	399550	Archaea	Crenarchaeota	Thermoprotei	Desulfurococcales	Desulfurococcaceae	Staphylothermus	Staphylothermus marinus	Staphylothermus marinus F1
37168	GCF_000016065.1	323850	representative genome	4602594	arfa_only	arfa_only	323850	Bacteria	Proteobacteria	Gammaproteobacteria	Alteromonadales	Shewanellaceae	Shewanella	Shewanella loihica	Shewanella loihica PV-4
37268	GCF_000016165.1	349161	representative genome	3608104	not_in_others	not_in_others	349161	Bacteria	Firmicutes	Clostridia	Eubacteriales	Peptococcaceae	Desulforamulus	Desulforamulus reducens	Desulforamulus reducens MI-1
37288	GCF_000016185.1	414684	representative genome	4355543	not_in_others	not_in_others	414684	Bacteria	Proteobacteria	Alphaproteobacteria	Rhodospirillales	Rhodospirillaceae	Rhodospirillum	Rhodospirillum centenum	Rhodospirillum centenum SW
37448	GCF_000016345.1	312153	representative genome	2159490	mscl_only	mscl_only	312153	Bacteria	Proteobacteria	Betaproteobacteria	Burkholderiales	Burkholderiaceae	Polynucleobacter	Polynucleobacter asymbioticus	Polynucleobacter asymbioticus QLW-P1DMWA-1
37488	GCF_000016385.1	340102	representative genome	2121076	not_in_others	not_in_others	340102	Archaea	Crenarchaeota	Thermoprotei	Thermoproteales	Thermoproteaceae	Pyrobaculum	Pyrobaculum arsenaticum	Pyrobaculum arsenaticum DSM 13514
37528	GCF_000016425.1	369723	representative genome	5183331	not_in_others	not_in_others	369723	Bacteria	Actinobacteria	Actinomycetia	Micromonosporales	Micromonosporaceae	Salinispora	Salinispora tropica	Salinispora tropica CNB-440
37628	GCF_000016525.1	420247	representative genome	1853160	not_in_others	not_in_others	420247	Archaea	Euryarchaeota	Methanobacteria	Methanobacteriales	Methanobacteriaceae	Methanobrevibacter	Methanobrevibacter smithii	Methanobrevibacter smithii ATCC 35061
37648	GCF_000016545.1	351627	representative genome	2970275	not_in_others	not_in_others	351627	Bacteria	Firmicutes	Clostridia	Thermoanaerobacterales	Thermoanaerobacterales Family III. Incertae Sedis	Caldicellulosiruptor	Caldicellulosiruptor saccharolyticus	Caldicellulosiruptor saccharolyticus DSM 8903
37748	GCF_000016645.1	376686	representative genome	6096872	mscl_only	mscl_only	376686	Bacteria	Bacteroidetes	Flavobacteriia	Flavobacteriales	Flavobacteriaceae	Flavobacterium	Flavobacterium johnsoniae	Flavobacterium johnsoniae UW101
37848	GCF_000016745.1	351605	representative genome	5136364	not_in_others	not_in_others	351605	Bacteria	Proteobacteria	Deltaproteobacteria	Desulfuromonadales	Geobacteraceae	Geotalea	Geotalea uraniireducens	Geotalea uraniireducens Rf4
37868	GCF_000016765.1	392499	na	5915246	mscl_only	mscl_only	392499	Bacteria	Proteobacteria	Alphaproteobacteria	Sphingomonadales	Sphingomonadaceae	Rhizorhabdus	Rhizorhabdus wittichii	Rhizorhabdus wittichii RW1
37888	GCF_000016785.1	390874	representative genome	1823511	not_in_others	not_in_others	390874	Bacteria	Thermotogae	Thermotogae	Thermotogales	Thermotogaceae	Thermotoga	Thermotoga petrophila	Thermotoga petrophila RKU-1
37948	GCF_000016845.1	444178	representative genome	3275590	mscl_only	mscl_only	444178	Bacteria	Proteobacteria	Alphaproteobacteria	Hyphomicrobiales	Brucellaceae	Brucella	Brucella ovis	Brucella ovis ATCC 25840
38088	GCF_000016985.1	293826	representative genome	4929566	not_in_others	not_in_others	293826	Bacteria	Firmicutes	Clostridia	Eubacteriales	Clostridiaceae	Alkaliphilus	Alkaliphilus metalliredigens	Alkaliphilus metalliredigens QYMF
38268	GCF_000017165.1	406327	representative genome	1720048	not_in_others	not_in_others	406327	Archaea	Euryarchaeota	Methanococci	Methanococcales	Methanococcaceae	Methanococcus	Methanococcus vannielii	Methanococcus vannielii SB
38288	GCF_000017185.1	419665	representative genome	1569500	not_in_others	not_in_others	419665	Archaea	Euryarchaeota	Methanococci	Methanococcales	Methanococcaceae	Methanococcus	Methanococcus aeolicus	Methanococcus aeolicus Nankai-3
38368	GCF_000017265.1	450851	representative genome	4379231	mscl_only	mscl_only	450851	Bacteria	Proteobacteria	Alphaproteobacteria	Caulobacterales	Caulobacteraceae	Phenylobacterium	Phenylobacterium zucineum	Phenylobacterium zucineum HLK1
38408	GCF_000017305.1	266940	representative genome	4956672	mscl_only	mscl_only	266940	Bacteria	Actinobacteria	Actinomycetia	Kineosporiales	Kineosporiaceae	Kineococcus	Kineococcus radiotolerans	Kineococcus radiotolerans SRS30216 = ATCC BAA-149
360101	GCF_000017445.4	452659	representative genome	1268201	not_in_others	not_in_others	452659	Bacteria	Proteobacteria	Alphaproteobacteria	Rickettsiales	Rickettsiaceae	Rickettsia	Rickettsia rickettsii	Rickettsia rickettsii str. Iowa
38648	GCF_000017545.1	381764	representative genome	1948941	not_in_others	not_in_others	381764	Bacteria	Thermotogae	Thermotogae	Thermotogales	Fervidobacteriaceae	Fervidobacterium	Fervidobacterium nodosum	Fervidobacterium nodosum Rt17-B1
38668	GCF_000017565.1	402881	representative genome	3914745	mscl_only	mscl_only	402881	Bacteria	Proteobacteria	Alphaproteobacteria	Hyphomicrobiales	Parvibaculaceae	Parvibaculum	Parvibaculum lavamentivorans	Parvibaculum lavamentivorans DS-1
38688	GCF_000017585.1	360107	representative genome	1714951	mscl_only	mscl_only	360107	Bacteria	Proteobacteria	Epsilonproteobacteria	Campylobacterales	Campylobacteraceae	Campylobacter	Campylobacter hominis	Campylobacter hominis ATCC BAA-381
38728	GCF_000017625.1	456442	representative genome	2542943	mscl_only	mscl_only	456442	Archaea	Euryarchaeota	Methanomicrobia	Methanomicrobiales	Methanoregulaceae	Methanoregula	Methanoregula boonei	Methanoregula boonei 6A8
38788	GCF_000017685.1	456481	representative genome	3951448	not_in_others	not_in_others	456481	Bacteria	Spirochaetes	Spirochaetia	Leptospirales	Leptospiraceae	Leptospira	Leptospira biflexa	Leptospira biflexa serovar Patoc strain 'Patoc 1 (Paris)'
38908	GCF_000017805.1	383372	representative genome	5723298	mscl_only	mscl_only	383372	Bacteria	Chloroflexi	Chloroflexia	Chloroflexales	Roseiflexaceae	Roseiflexus	Roseiflexus castenholzii	Roseiflexus castenholzii DSM 13941
38948	GCF_000017845.1	43989	representative genome	5460377	not_in_others	not_in_others	43989	Bacteria	Cyanobacteria	unassigned_Cyanobacteria	Chroococcales	Aphanothecaceae	Crocosphaera	Crocosphaera subtropica	Crocosphaera subtropica ATCC 51142
38968	GCF_000017865.1	416591	representative genome	2135342	not_in_others	not_in_others	416591	Bacteria	Thermotogae	Thermotogae	Thermotogales	Thermotogaceae	Pseudothermotoga	Pseudothermotoga lettingae	Pseudothermotoga lettingae TMO
39048	GCF_000017945.1	453591	representative genome	1297538	not_in_others	not_in_others	453591	Archaea	Crenarchaeota	Thermoprotei	Desulfurococcales	Desulfurococcaceae	Ignicoccus	Ignicoccus hospitalis	Ignicoccus hospitalis KIN4/I
39128	GCF_000018025.1	425104	representative genome	5517674	arfa_only	arfa_only	425104	Bacteria	Proteobacteria	Gammaproteobacteria	Alteromonadales	Shewanellaceae	Shewanella	Shewanella sediminis	Shewanella sediminis HAW-EB3
39148	GCF_000018045.1	290338	representative genome	4735357	both	proximal	290338	Bacteria	Proteobacteria	Gammaproteobacteria	Enterobacterales	Enterobacteriaceae	Citrobacter	Citrobacter koseri	Citrobacter koseri ATCC BAA-895
39208	GCF_000018105.1	329726	representative genome	8361599	mscl_only	mscl_only	329726	Bacteria	Cyanobacteria	unassigned_Cyanobacteria	Synechococcales	Acaryochloridaceae	Acaryochloris	Acaryochloris marina	Acaryochloris marina MBIC11017
39248	GCF_000018145.1	398580	representative genome	4417868	mscl_only	mscl_only	398580	Bacteria	Proteobacteria	Alphaproteobacteria	Rhodobacterales	Roseobacteraceae	Dinoroseobacter	Dinoroseobacter shibae	Dinoroseobacter shibae DFL 12 = DSM 16493
39288	GCF_000018205.1	293614	representative genome	1231060	not_in_others	not_in_others	293614	Bacteria	Proteobacteria	Alphaproteobacteria	Rickettsiales	Rickettsiaceae	Rickettsia	Rickettsia akari	Rickettsia akari str. Hartford
39368	GCF_000018285.1	398579	representative genome	5174581	arfa_only	arfa_only	398579	Bacteria	Proteobacteria	Gammaproteobacteria	Alteromonadales	Shewanellaceae	Shewanella	Shewanella pealeana	Shewanella pealeana ATCC 700345
39388	GCF_000018305.1	397948	representative genome	2077567	not_in_others	not_in_others	397948	Archaea	Crenarchaeota	Thermoprotei	Thermoproteales	Thermoproteaceae	Caldivirga	Caldivirga maquilingensis	Caldivirga maquilingensis IC-167
39408	GCF_000018325.1	350688	representative genome	3123558	mscl_only	mscl_only	350688	Bacteria	Firmicutes	Clostridia	Eubacteriales	Clostridiaceae	Alkaliphilus	Alkaliphilus oremlandii	Alkaliphilus oremlandii OhILAs
39448	GCF_000018365.1	523850	representative genome	1847607	not_in_others	not_in_others	523850	Archaea	Euryarchaeota	Thermococci	Thermococcales	Thermococcaceae	Thermococcus	Thermococcus onnurineus	Thermococcus onnurineus NA1
39488	GCF_000018405.1	96561	representative genome	3944167	not_in_others	not_in_others	96561	Bacteria	Proteobacteria	Deltaproteobacteria	Desulfobacterales	Desulfosudaceae	Desulfosudis	Desulfosudis oleivorans	Desulfococcus oleovorans Hxd3
39548	GCF_000018465.1	436308	representative genome	1645259	not_in_others	not_in_others	436308	Archaea	Thaumarchaeota	unassigned_Thaumarchaeota	Nitrosopumilales	Nitrosopumilaceae	Nitrosopumilus	Nitrosopumilus maritimus	Nitrosopumilus maritimus SCM1
39608	GCF_000018525.1	483179	representative genome	3312769	mscl_only	mscl_only	483179	Bacteria	Proteobacteria	Alphaproteobacteria	Hyphomicrobiales	Brucellaceae	Brucella	Brucella canis	Brucella canis ATCC 23365
39688	GCF_000018605.1	403833	representative genome	2169548	not_in_others	not_in_others	403833	Bacteria	Thermotogae	Thermotogae	Petrotogales	Petrotogaceae	Petrotoga	Petrotoga mobilis	Petrotoga mobilis SJ95
39748	GCF_000018685.1	357809	representative genome	4847594	mscl_only	mscl_only	357809	Bacteria	Firmicutes	Clostridia	Eubacteriales	Lachnospiraceae	Lachnoclostridium	Lachnoclostridium phytofermentans	Lachnoclostridium phytofermentans ISDg
39928	GCF_000018865.1	324602	representative genome	5258541	mscl_only	mscl_only	324602	Bacteria	Chloroflexi	Chloroflexia	Chloroflexales	Chloroflexaceae	Chloroflexus	Chloroflexus aurantiacus	Chloroflexus aurantiacus J-10-fl
39948	GCF_000018885.1	288705	representative genome	3155250	mscl_only	mscl_only	288705	Bacteria	Actinobacteria	Actinomycetia	Micrococcales	Micrococcaceae	Renibacterium	Renibacterium salmoninarum	Renibacterium salmoninarum ATCC 33209
40008	GCF_000018945.1	309803	representative genome	1884562	not_in_others	not_in_others	309803	Bacteria	Thermotogae	Thermotogae	Thermotogales	Thermotogaceae	Thermotoga	Thermotoga neapolitana	Thermotoga neapolitana DSM 4359
40148	GCF_000019085.1	340099	representative genome	2362816	mscl_only	mscl_only	340099	Bacteria	Firmicutes	Clostridia	Thermoanaerobacterales	Thermoanaerobacteraceae	Thermoanaerobacter	Thermoanaerobacter pseudethanolicus	Thermoanaerobacter pseudethanolicus ATCC 33223
40208	GCF_000019165.1	498761	representative genome	3075407	not_in_others	not_in_others	498761	Bacteria	Firmicutes	Clostridia	Eubacteriales	Heliobacteriaceae	Heliomicrobium	Heliomicrobium modesticaldum	Heliomicrobium modesticaldum Ice1
40228	GCF_000019185.1	458817	representative genome	5226917	arfa_only	arfa_only	458817	Bacteria	Proteobacteria	Gammaproteobacteria	Alteromonadales	Shewanellaceae	Shewanella	Shewanella halifaxensis	Shewanella halifaxensis HAW-EB4
40248	GCF_000019205.1	306263	representative genome	1571661	not_in_others	not_in_others	306263	Bacteria	Proteobacteria	Epsilonproteobacteria	Campylobacterales	Campylobacteraceae	Campylobacter	Campylobacter lari	Campylobacter lari RM2100
358961	GCF_000019245.4	1597	representative genome	2898456	mscl_only	mscl_only	1597	Bacteria	Firmicutes	Bacilli	Lactobacillales	Lactobacillaceae	Lacticaseibacillus	NA	Lacticaseibacillus paracasei
40388	GCF_000019345.1	505682	representative genome	751679	not_in_others	not_in_others	505682	Bacteria	Tenericutes	Mollicutes	Mycoplasmatales	Mycoplasmataceae	Ureaplasma	Ureaplasma parvum	Ureaplasma parvum serovar 3 str. ATCC 27815
40568	GCF_000019525.1	392500	representative genome	5935403	arfa_only	arfa_only	392500	Bacteria	Proteobacteria	Gammaproteobacteria	Alteromonadales	Shewanellaceae	Shewanella	Shewanella woodyi	Shewanella woodyi ATCC 51908
40708	GCF_000019665.1	481448	representative genome	2287145	not_in_others	not_in_others	481448	Bacteria	Verrucomicrobia	Methylacidiphilae	Methylacidiphilales	Methylacidiphilaceae	Methylacidiphilum	Methylacidiphilum infernorum	Methylacidiphilum infernorum V4
40748	GCF_000019705.1	412418	representative genome	1242163	not_in_others	not_in_others	412418	Bacteria	Spirochaetes	Spirochaetia	Spirochaetales	Borreliaceae	Borrelia	Borrelia recurrentis	Borrelia recurrentis A1
40768	GCF_000019725.1	426355	representative genome	6899110	mscl_only	mscl_only	426355	Bacteria	Proteobacteria	Alphaproteobacteria	Hyphomicrobiales	Methylobacteriaceae	Methylobacterium	Methylobacterium radiotolerans	Methylobacterium radiotolerans JCM 2831
40828	GCF_000019785.1	395495	representative genome	4909403	mscl_only	mscl_only	395495	Bacteria	Proteobacteria	Betaproteobacteria	Burkholderiales	NA	Leptothrix	Leptothrix cholodnii	Leptothrix cholodnii SP-6
40848	GCF_000019805.1	444157	representative genome	1769823	not_in_others	not_in_others	444157	Archaea	Crenarchaeota	Thermoprotei	Thermoproteales	Thermoproteaceae	Pyrobaculum	Pyrobaculum neutrophilum	Pyrobaculum neutrophilum V24Sta
40888	GCF_000019845.1	395963	representative genome	4418616	mscl_only	mscl_only	395963	Bacteria	Proteobacteria	Alphaproteobacteria	Hyphomicrobiales	Beijerinckiaceae	Beijerinckia	Beijerinckia indica	Beijerinckia indica subsp. indica ATCC 9039
40948	GCF_000019905.1	262543	representative genome	3040786	mscl_only	mscl_only	262543	Bacteria	Firmicutes	Bacilli	Bacillales	NA	Exiguobacterium	Exiguobacterium sibiricum	Exiguobacterium sibiricum 255-15
40988	GCF_000019945.1	441620	representative genome	5848997	mscl_only	mscl_only	441620	Bacteria	Proteobacteria	Alphaproteobacteria	Hyphomicrobiales	Methylobacteriaceae	Methylorubrum	Methylorubrum populi	Methylorubrum populi BJ001
41008	GCF_000019965.1	452637	representative genome	5957605	not_in_others	not_in_others	452637	Bacteria	Verrucomicrobia	Opitutae	Opitutales	Opitutaceae	Opitutus	Opitutus terrae	Opitutus terrae PB90-1
41048	GCF_000020005.1	457570	representative genome	3191453	not_in_others	not_in_others	457570	Bacteria	Firmicutes	Clostridia	Natranaerobiales	Natranaerobiaceae	Natranaerobius	Natranaerobius thermophilus	Natranaerobius thermophilus JW/NM-WN-LF
41068	GCF_000020025.1	63737	representative genome	9059191	mscl_only	mscl_only	63737	Bacteria	Cyanobacteria	unassigned_Cyanobacteria	Nostocales	Nostocaceae	Nostoc	Nostoc punctiforme	Nostoc punctiforme PCC 73102
41088	GCF_000020045.1	391038	representative genome	8676562	mscl_only	mscl_only	391038	Bacteria	Proteobacteria	Betaproteobacteria	Burkholderiales	Burkholderiaceae	Paraburkholderia	Paraburkholderia phymatum	Paraburkholderia phymatum STM815
41168	GCF_000020125.1	398527	representative genome	8214658	mscl_only	mscl_only	398527	Bacteria	Proteobacteria	Betaproteobacteria	Burkholderiales	Burkholderiaceae	Paraburkholderia	Paraburkholderia phytofirmans	Paraburkholderia phytofirmans PsJN
41188	GCF_000020145.1	445932	representative genome	1643562	mscl_only	mscl_only	445932	Bacteria	Elusimicrobia	Elusimicrobia	Elusimicrobiales	Elusimicrobiaceae	Elusimicrobium	Elusimicrobium minutum	Elusimicrobium minutum Pei191
41348	GCF_000020305.1	320483	representative genome	1202435	not_in_others	not_in_others	320483	Bacteria	Proteobacteria	Alphaproteobacteria	Rickettsiales	Anaplasmataceae	Anaplasma	Anaplasma marginale	Anaplasma marginale str. Florida
41408	GCF_000020365.1	177437	representative genome	5657782	not_in_others	not_in_others	177437	Bacteria	Proteobacteria	Deltaproteobacteria	Desulfobacterales	Desulfobacteraceae	Desulforapulum	Desulforapulum autotrophicum	Desulforapulum autotrophicum HRM2
41428	GCF_000020385.1	398767	representative genome	3994874	mscl_only	mscl_only	398767	Bacteria	Proteobacteria	Deltaproteobacteria	Desulfuromonadales	Geobacteraceae	Trichlorobacter	Trichlorobacter lovleyi	Trichlorobacter lovleyi SZ
41508	GCF_000020465.1	290315	representative genome	2763181	mscl_only	mscl_only	290315	Bacteria	Chlorobi	Chlorobia	Chlorobiales	Chlorobiaceae	Chlorobium	Chlorobium limicola	Chlorobium limicola DSM 245
41528	GCF_000020485.1	373903	representative genome	2578146	not_in_others	not_in_others	373903	Bacteria	Firmicutes	Clostridia	Halanaerobiales	Halanaerobiaceae	Halothermothrix	Halothermothrix orenii	Halothermothrix orenii H 168
41548	GCF_000020505.1	517417	representative genome	2289249	mscl_only	mscl_only	517417	Bacteria	Chlorobi	Chlorobia	Chlorobiales	Chlorobiaceae	Chlorobaculum	Chlorobaculum parvum	Chlorobaculum parvum NCIB 8327
41568	GCF_000020525.1	517418	representative genome	3293456	not_in_others	not_in_others	517418	Bacteria	Chlorobi	Chlorobia	Chlorobiales	Chlorobiaceae	Chloroherpeton	Chloroherpeton thalassium	Chloroherpeton thalassium ATCC 35110
41608	GCF_000020565.1	452471	representative genome	1884364	not_in_others	not_in_others	452471	Bacteria	Bacteroidetes	Cytophagia	Cytophagales	Amoebophilaceae	Candidatus Amoebophilus	Candidatus Amoebophilus asiaticus	Candidatus Amoebophilus asiaticus 5a2
41668	GCF_000020625.1	290512	representative genome	2579695	mscl_only	mscl_only	290512	Bacteria	Chlorobi	Chlorobia	Chlorobiales	Chlorobiaceae	Prosthecochloris	Prosthecochloris aestuarii	Prosthecochloris aestuarii DSM 271
41688	GCF_000020645.1	324925	representative genome	3018238	mscl_only	mscl_only	324925	Bacteria	Chlorobi	Chlorobia	Chlorobiales	Chlorobiaceae	Pelodictyon	Pelodictyon phaeoclathratiforme	Pelodictyon phaeoclathratiforme BU-1
41728	GCF_000020685.1	546414	representative genome	3855329	mscl_only	mscl_only	546414	Bacteria	Deinococcus-Thermus	Deinococci	Deinococcales	Deinococcaceae	Deinococcus	Deinococcus deserti	Deinococcus deserti VCD115
41768	GCF_000020725.1	404380	representative genome	4615150	mscl_only	mscl_only	404380	Bacteria	Proteobacteria	Deltaproteobacteria	Desulfuromonadales	Geobacteraceae	Citrifermentans	Citrifermentans bemidjiense	Citrifermentans bemidjiense Bem
41968	GCF_000020945.1	309798	representative genome	1424912	mscl_only	mscl_only	309798	Bacteria	Coprothermobacterota	Coprothermobacteria	Coprothermobacterales	Coprothermobacteraceae	Coprothermobacter	Coprothermobacter proteolyticus	Coprothermobacter proteolyticus DSM 5265
41988	GCF_000020965.1	309799	representative genome	1959987	not_in_others	not_in_others	309799	Bacteria	Dictyoglomi	Dictyoglomia	Dictyoglomales	Dictyoglomaceae	Dictyoglomus	Dictyoglomus thermophilum	Dictyoglomus thermophilum H-6-12
42008	GCF_000020985.1	289376	representative genome	2003803	not_in_others	not_in_others	289376	Bacteria	Nitrospirae	Thermodesulfovibrionia	Thermodesulfovibrionales	Thermodesulfovibrionaceae	Thermodesulfovibrio	Thermodesulfovibrio yellowstonii	Thermodesulfovibrio yellowstonii DSM 11347
42028	GCF_000021005.1	557760	representative genome	4711139	mscl_only	mscl_only	557760	Bacteria	Proteobacteria	Alphaproteobacteria	Rhodobacterales	Rhodobacteraceae	Cereibacter	Cereibacter sphaeroides	Cereibacter sphaeroides KD131
42068	GCF_000021045.1	322710	representative genome	5365318	both	distal	322710	Bacteria	Proteobacteria	Gammaproteobacteria	Pseudomonadales	Pseudomonadaceae	Azotobacter	Azotobacter vinelandii	Azotobacter vinelandii DJ
42288	GCF_000021265.1	565575	representative genome	874478	not_in_others	not_in_others	565575	Bacteria	Tenericutes	Mollicutes	Mycoplasmatales	Mycoplasmataceae	Ureaplasma	Ureaplasma urealyticum	Ureaplasma urealyticum serovar 10 str. ATCC 33699
42308	GCF_000021285.1	484019	representative genome	2016657	not_in_others	not_in_others	484019	Bacteria	Thermotogae	Thermotogae	Thermotogales	Fervidobacteriaceae	Thermosipho	Thermosipho africanus	Thermosipho africanus TCF52B
42348	GCF_000021325.1	272568	representative genome	3914947	mscl_only	mscl_only	272568	Bacteria	Proteobacteria	Alphaproteobacteria	Rhodospirillales	Acetobacteraceae	Gluconacetobacter	Gluconacetobacter diazotrophicus	Gluconacetobacter diazotrophicus PA1 5
42568	GCF_000021545.1	204536	representative genome	1640877	not_in_others	not_in_others	204536	Bacteria	Aquificae	Aquificae	Aquificales	Hydrogenothermaceae	Sulfurihydrogenibium	Sulfurihydrogenibium azorense	Sulfurihydrogenibium azorense Az-Fu1
42588	GCF_000021565.1	123214	representative genome	1983966	not_in_others	not_in_others	123214	Bacteria	Aquificae	Aquificae	Aquificales	Hydrogenothermaceae	Persephonella	Persephonella marina	Persephonella marina EX-H1
42648	GCF_000021645.1	515635	representative genome	1855560	not_in_others	not_in_others	515635	Bacteria	Dictyoglomi	Dictyoglomia	Dictyoglomales	Dictyoglomaceae	Dictyoglomus	Dictyoglomus turgidum	Dictyoglomus turgidum DSM 6724
42688	GCF_000021685.1	309801	representative genome	2920744	not_in_others	not_in_others	309801	Bacteria	Chloroflexi	Thermomicrobia	Thermomicrobiales	Thermomicrobiaceae	Thermomicrobium	Thermomicrobium roseum	Thermomicrobium roseum DSM 5159
42728	GCF_000021725.1	598659	representative genome	1676444	not_in_others	not_in_others	598659	Bacteria	Proteobacteria	Epsilonproteobacteria	Nautiliales	Nautiliaceae	Nautilia	Nautilia profundicola	Nautilia profundicola AmH
42748	GCF_000021745.1	395965	representative genome	4305430	mscl_only	mscl_only	395965	Bacteria	Proteobacteria	Alphaproteobacteria	Hyphomicrobiales	Beijerinckiaceae	Methylocella	Methylocella silvestris	Methylocella silvestris BL2
42808	GCF_000021805.1	41431	representative genome	4787694	not_in_others	not_in_others	41431	Bacteria	Cyanobacteria	unassigned_Cyanobacteria	Chroococcales	Aphanothecaceae	Rippkaea	Rippkaea orientalis	Rippkaea orientalis PCC 8801
42828	GCF_000021825.1	65393	representative genome	6554169	not_in_others	not_in_others	65393	Bacteria	Cyanobacteria	unassigned_Cyanobacteria	Chroococcales	Aphanothecaceae	Gloeothece	Gloeothece citriformis	Gloeothece citriformis PCC 7424
110928	GCF_000021865.1	272942	representative genome	3871920	not_in_others	not_in_others	272942	Bacteria	Proteobacteria	Alphaproteobacteria	Rhodobacterales	Rhodobacteraceae	Rhodobacter	Rhodobacter capsulatus	Rhodobacter capsulatus SB 1003
42888	GCF_000021905.1	218208	representative genome	6517073	not_in_others	not_in_others	218208	Bacteria	Proteobacteria	Deltaproteobacteria	Desulfobacterales	Desulfobacteraceae	Desulfatibacillum	NA	Desulfatibacillum aliphaticivorans
42908	GCF_000021925.1	272564	representative genome	5279134	mscl_only	mscl_only	272564	Bacteria	Firmicutes	Clostridia	Eubacteriales	Desulfitobacteriaceae	Desulfitobacterium	Desulfitobacterium hafniense	Desulfitobacterium hafniense DCB-2
42928	GCF_000021945.1	326427	representative genome	4684931	mscl_only	mscl_only	326427	Bacteria	Chloroflexi	Chloroflexia	Chloroflexales	Chloroflexaceae	Chloroflexus	Chloroflexus aggregans	Chloroflexus aggregans DSM 9485
42948	GCF_000021965.1	521011	representative genome	2922917	mscl_only	mscl_only	521011	Archaea	Euryarchaeota	Methanomicrobia	Methanomicrobiales	Methanoregulaceae	Methanosphaerula	Methanosphaerula palustris	Methanosphaerula palustris E1-9c
42968	GCF_000021985.1	396588	representative genome	3464554	mscl_only	mscl_only	396588	Bacteria	Proteobacteria	Gammaproteobacteria	Chromatiales	Ectothiorhodospiraceae	Thioalkalivibrio	Thioalkalivibrio sulfidiphilus	Thioalkalivibrio sulfidiphilus HL-EbGr7
42988	GCF_000022005.1	565050	reference genome	4042929	mscl_only	mscl_only	565050	Bacteria	Proteobacteria	Alphaproteobacteria	Caulobacterales	Caulobacteraceae	Caulobacter	Caulobacter vibrioides	Caulobacter vibrioides NA1000
43008	GCF_000022025.1	452863	representative genome	4980870	mscl_only	mscl_only	452863	Bacteria	Actinobacteria	Actinomycetia	Micrococcales	Micrococcaceae	Pseudarthrobacter	Pseudarthrobacter chlorophenolicus	Pseudarthrobacter chlorophenolicus A6
43048	GCF_000022065.1	394503	representative genome	4068724	mscl_only	mscl_only	394503	Bacteria	Firmicutes	Clostridia	Eubacteriales	Oscillospiraceae	Ruminiclostridium	Ruminiclostridium cellulolyticum	Ruminiclostridium cellulolyticum H10
43068	GCF_000022085.1	460265	representative genome	8839022	not_in_others	not_in_others	460265	Bacteria	Proteobacteria	Alphaproteobacteria	Hyphomicrobiales	Methylobacteriaceae	Methylobacterium	Methylobacterium nodulans	Methylobacterium nodulans ORS 2060
43128	GCF_000022145.1	455488	representative genome	5029329	mscl_only	mscl_only	455488	Bacteria	Proteobacteria	Deltaproteobacteria	Myxococcales	Anaeromyxobacteraceae	Anaeromyxobacter	Anaeromyxobacter dehalogenans	Anaeromyxobacter dehalogenans 2CP-1
43168	GCF_000022205.1	416348	representative genome	3692576	not_in_others	not_in_others	416348	Archaea	Euryarchaeota	Halobacteria	Haloferacales	Halorubraceae	Halorubrum	Halorubrum lacusprofundi	Halorubrum lacusprofundi ATCC 49239
43208	GCF_000022265.1	316067	representative genome	4304501	mscl_only	mscl_only	316067	Bacteria	Proteobacteria	Deltaproteobacteria	Desulfuromonadales	Geobacteraceae	Geotalea	Geotalea daltonii	Geotalea daltonii FRC-32
43268	GCF_000022325.1	521460	representative genome	2931662	not_in_others	not_in_others	521460	Bacteria	Firmicutes	Clostridia	Thermoanaerobacterales	Thermoanaerobacterales Family III. Incertae Sedis	Caldicellulosiruptor	Caldicellulosiruptor bescii	Caldicellulosiruptor bescii DSM 6725
43308	GCF_000022365.1	593117	representative genome	2045438	not_in_others	not_in_others	593117	Archaea	Euryarchaeota	Thermococci	Thermococcales	Thermococcaceae	Thermococcus	Thermococcus gammatolerans	Thermococcus gammatolerans EJ3
43468	GCF_000022525.1	434131	representative genome	879977	not_in_others	not_in_others	434131	Bacteria	Proteobacteria	Alphaproteobacteria	Rickettsiales	Anaplasmataceae	Neorickettsia	Neorickettsia risticii	Neorickettsia risticii str. Illinois
43488	GCF_000022545.1	604354	representative genome	1845800	not_in_others	not_in_others	604354	Archaea	Euryarchaeota	Thermococci	Thermococcales	Thermococcaceae	Thermococcus	Thermococcus sibiricus	Thermococcus sibiricus MM 739
43508	GCF_000022565.1	240015	representative genome	4127356	mscl_only	mscl_only	240015	Bacteria	Acidobacteria	Acidobacteriia	Acidobacteriales	Acidobacteriaceae	Acidobacterium	Acidobacterium capsulatum	Acidobacterium capsulatum ATCC 51196
43628	GCF_000022725.1	634504	representative genome	2369520	mscl_only	mscl_only	634504	Bacteria	Proteobacteria	Alphaproteobacteria	Hyphomicrobiales	Bartonellaceae	Bartonella	Bartonella grahamii	Bartonella grahamii as4aup
43648	GCF_000022745.1	568815	representative genome	3337369	mscl_only	mscl_only	568815	Bacteria	Proteobacteria	Alphaproteobacteria	Hyphomicrobiales	Brucellaceae	Brucella	Brucella microti	Brucella microti CCM 4915
43728	GCF_000022905.1	548476	representative genome	2819226	mscl_only	mscl_only	548476	Bacteria	Actinobacteria	Actinomycetia	Corynebacteriales	Corynebacteriaceae	Corynebacterium	Corynebacterium aurimucosum	Corynebacterium aurimucosum ATCC 700975
43868	GCF_000023065.1	595494	representative genome	3471292	both	distal	595494	Bacteria	Proteobacteria	Gammaproteobacteria	Aeromonadales	Aeromonadaceae	Tolumonas	Tolumonas auensis	Tolumonas auensis DSM 9187
43908	GCF_000023105.1	471853	representative genome	4669183	mscl_only	mscl_only	471853	Bacteria	Actinobacteria	Actinomycetia	Micrococcales	Beutenbergiaceae	Beutenbergia	Beutenbergia cavernae	Beutenbergia cavernae DSM 12333
43928	GCF_000023125.1	471854	representative genome	6967790	mscl_only	mscl_only	471854	Bacteria	Bacteroidetes	Cytophagia	Cytophagales	Spirosomaceae	Dyadobacter	Dyadobacter fermentans	Dyadobacter fermentans DSM 18053
43948	GCF_000023145.1	645127	representative genome	2446804	mscl_only	mscl_only	645127	Bacteria	Actinobacteria	Actinomycetia	Corynebacteriales	Corynebacteriaceae	Corynebacterium	Corynebacterium kroppenstedtii	Corynebacterium kroppenstedtii DSM 44385
44008	GCF_000023225.1	525897	representative genome	3942657	not_in_others	not_in_others	525897	Bacteria	Proteobacteria	Deltaproteobacteria	Desulfovibrionales	Desulfomicrobiaceae	Desulfomicrobium	Desulfomicrobium baculatum	Desulfomicrobium baculatum DSM 4028
44028	GCF_000023245.1	446462	representative genome	8248144	mscl_only	mscl_only	446462	Bacteria	Actinobacteria	Actinomycetia	Pseudonocardiales	Pseudonocardiaceae	Actinosynnema	Actinosynnema mirum	Actinosynnema mirum DSM 43827
44048	GCF_000023265.1	525909	representative genome	2158157	not_in_others	not_in_others	525909	Bacteria	Actinobacteria	Acidimicrobiia	Acidimicrobiales	Acidimicrobiaceae	Acidimicrobium	Acidimicrobium ferrooxidans	Acidimicrobium ferrooxidans DSM 10331
44068	GCF_000023285.1	521097	representative genome	2612925	mscl_only	mscl_only	521097	Bacteria	Bacteroidetes	Flavobacteriia	Flavobacteriales	Flavobacteriaceae	Capnocytophaga	Capnocytophaga ochracea	Capnocytophaga ochracea DSM 7271
44088	GCF_000023325.1	521045	representative genome	2302126	not_in_others	not_in_others	521045	Bacteria	Thermotogae	Thermotogae	Kosmotogales	Kosmotogaceae	Kosmotoga	Kosmotoga olearia	Kosmotoga olearia TBF 19.5.1
44148	GCF_000023405.1	446465	representative genome	3614992	mscl_only	mscl_only	446465	Bacteria	Actinobacteria	Actinomycetia	Micrococcales	Dermabacteraceae	Brachybacterium	Brachybacterium faecium	Brachybacterium faecium DSM 4810
44188	GCF_000023445.1	526222	representative genome	4289847	not_in_others	not_in_others	526222	Bacteria	Proteobacteria	Deltaproteobacteria	Desulfovibrionales	Desulfovibrionaceae	Maridesulfovibrio	Maridesulfovibrio salexigens	Maridesulfovibrio salexigens DSM 2638
110968	GCF_000023465.1	655815	representative genome	5128187	mscl_only	mscl_only	655815	Bacteria	Bacteroidetes	Flavobacteriia	Flavobacteriales	Flavobacteriaceae	Zunongwangia	Zunongwangia profunda	Zunongwangia profunda SM-A87
44208	GCF_000023545.1	579405	representative genome	4679450	mscl_only	mscl_only	579405	Bacteria	Proteobacteria	Gammaproteobacteria	Enterobacterales	Pectobacteriaceae	Musicola	Musicola paradisiaca	Musicola paradisiaca Ech703
44228	GCF_000023565.1	561229	representative genome	4813854	both	proximal	561229	Bacteria	Proteobacteria	Gammaproteobacteria	Enterobacterales	Pectobacteriaceae	Dickeya	Dickeya chrysanthemi	Dickeya chrysanthemi Ech1591
24488	GCF_000023685.1	436113	representative genome	1084586	not_in_others	not_in_others	436113	Bacteria	Tenericutes	Mollicutes	Mycoplasmatales	Mycoplasmataceae	Mycoplasma	Mycoplasma mycoides	Mycoplasma mycoides subsp. capri str. GM12
44348	GCF_000023705.1	583345	representative genome	2547570	mscl_only	mscl_only	583345	Bacteria	Proteobacteria	Betaproteobacteria	Nitrosomonadales	Methylophilaceae	Methylotenera	Methylotenera mobilis	Methylotenera mobilis JLW8
44388	GCF_000023745.1	582744	representative genome	3082007	mscl_only	mscl_only	582744	Bacteria	Proteobacteria	Betaproteobacteria	Nitrosomonadales	Methylophilaceae	Methylovorus	Methylovorus glucosotrophus	Methylovorus glucosetrophus SIP3-4
44428	GCF_000023785.1	582402	representative genome	3540114	mscl_only	mscl_only	582402	Bacteria	Proteobacteria	Alphaproteobacteria	Hyphomonadales	Hyphomonadaceae	Hirschia	Hirschia baltica	Hirschia baltica ATCC 49814
44448	GCF_000023825.1	485917	representative genome	5167383	mscl_only	mscl_only	485917	Bacteria	Bacteroidetes	Sphingobacteriia	Sphingobacteriales	Sphingobacteriaceae	Pedobacter	Pedobacter heparinus	Pedobacter heparinus DSM 2366
44468	GCF_000023845.1	469378	representative genome	1617804	mscl_only	mscl_only	469378	Bacteria	Actinobacteria	Coriobacteriia	Eggerthellales	Eggerthellaceae	Cryptobacterium	Cryptobacterium curtum	Cryptobacterium curtum DSM 15641
44488	GCF_000023865.1	471857	representative genome	4308349	not_in_others	not_in_others	471857	Bacteria	Actinobacteria	Actinomycetia	Pseudonocardiales	Pseudonocardiaceae	Saccharomonospora	Saccharomonospora viridis	Saccharomonospora viridis DSM 43017
44528	GCF_000023905.1	523794	representative genome	2465610	mscl_only	mscl_only	523794	Bacteria	Fusobacteria	Fusobacteriia	Fusobacteriales	Leptotrichiaceae	Leptotrichia	Leptotrichia buccalis	Leptotrichia buccalis C-1013-b
44568	GCF_000023945.1	519442	representative genome	3116795	not_in_others	not_in_others	519442	Archaea	Euryarchaeota	Halobacteria	Halobacteriales	Haloarculaceae	Halorhabdus	Halorhabdus utahensis	Halorhabdus utahensis DSM 12940
44588	GCF_000023965.1	485914	representative genome	3332349	not_in_others	not_in_others	485914	Archaea	Euryarchaeota	Halobacteria	Halobacteriales	Haloarculaceae	Halomicrobium	Halomicrobium mukohataei	Halomicrobium mukohataei DSM 12286
44608	GCF_000023985.1	573064	representative genome	1507251	not_in_others	not_in_others	573064	Archaea	Euryarchaeota	Methanococci	Methanococcales	Methanocaldococcaceae	Methanocaldococcus	Methanocaldococcus fervens	Methanocaldococcus fervens AG86
44628	GCF_000024005.1	485918	representative genome	9127347	mscl_only	mscl_only	485918	Bacteria	Bacteroidetes	Chitinophagia	Chitinophagales	Chitinophagaceae	Chitinophaga	Chitinophaga pinensis	Chitinophaga pinensis DSM 2588
44648	GCF_000024025.1	479433	representative genome	10467782	mscl_only	mscl_only	479433	Bacteria	Actinobacteria	Actinomycetia	Catenulisporales	Catenulisporaceae	Catenulispora	Catenulispora acidiphila	Catenulispora acidiphila DSM 44928
44708	GCF_000024085.1	523791	representative genome	2852073	mscl_only	mscl_only	523791	Bacteria	Proteobacteria	Gammaproteobacteria	Kangiellales	Kangiellaceae	Kangiella	Kangiella koreensis	Kangiella koreensis DSM 16069
44748	GCF_000024125.1	313596	representative genome	3530383	mscl_only	mscl_only	313596	Bacteria	Bacteroidetes	Flavobacteriia	Flavobacteriales	Flavobacteriaceae	Robiginitalea	Robiginitalea biformata	Robiginitalea biformata HTCC2501
108268	GCF_000024185.1	634498	representative genome	2937203	not_in_others	not_in_others	634498	Archaea	Euryarchaeota	Methanobacteria	Methanobacteriales	Methanobacteriaceae	Methanobrevibacter	Methanobrevibacter ruminantium	Methanobrevibacter ruminantium M1
44788	GCF_000024205.1	485916	representative genome	4545624	not_in_others	not_in_others	485916	Bacteria	Firmicutes	Clostridia	Eubacteriales	Peptococcaceae	Desulfofarcimen	Desulfofarcimen acetoxidans	Desulfofarcimen acetoxidans DSM 771
44808	GCF_000024225.1	521095	representative genome	1543805	mscl_only	mscl_only	521095	Bacteria	Actinobacteria	Coriobacteriia	Coriobacteriales	Atopobiaceae	Lancefieldella	Lancefieldella parvula	Lancefieldella parvulum DSM 20469
44848	GCF_000024285.1	521098	representative genome	3205686	mscl_only	mscl_only	521098	Bacteria	Firmicutes	Bacilli	Bacillales	Alicyclobacillaceae	Alicyclobacillus	Alicyclobacillus acidocaldarius	Alicyclobacillus acidocaldarius subsp. acidocaldarius DSM 446
44868	GCF_000024325.1	485915	representative genome	2909567	not_in_others	not_in_others	485915	Bacteria	Proteobacteria	Deltaproteobacteria	Desulfovibrionales	Desulfohalobiaceae	Desulfohalobium	Desulfohalobium retbaense	Desulfohalobium retbaense DSM 5692
107648	GCF_000024345.1	479435	representative genome	7579488	mscl_only	mscl_only	479435	Bacteria	Actinobacteria	Actinomycetia	Propionibacteriales	Kribbellaceae	Kribbella	Kribbella flavida	Kribbella flavida DSM 17836
44888	GCF_000024365.1	479431	representative genome	6060298	mscl_only	mscl_only	479431	Bacteria	Actinobacteria	Actinomycetia	Nakamurellales	Nakamurellaceae	Nakamurella	Nakamurella multipartita	Nakamurella multipartita DSM 44233
104988	GCF_000024385.1	471852	representative genome	5639016	mscl_only	mscl_only	471852	Bacteria	Actinobacteria	Actinomycetia	Streptosporangiales	Thermomonosporaceae	Thermomonospora	Thermomonospora curvata	Thermomonospora curvata DSM 43183
105108	GCF_000024405.1	526218	representative genome	4486650	mscl_only	mscl_only	526218	Bacteria	Fusobacteria	Fusobacteriia	Fusobacteriales	Leptotrichiaceae	Sebaldella	Sebaldella termitidis	Sebaldella termitidis ATCC 33386
110748	GCF_000024465.1	488538	representative genome	2753527	not_in_others	not_in_others	488538	Bacteria	Proteobacteria	Alphaproteobacteria	NA	NA	Candidatus Puniceispirillum	Candidatus Puniceispirillum marinum	Candidatus Puniceispirillum marinum IMCC1322
105248	GCF_000024505.1	574556	representative genome	1206806	not_in_others	not_in_others	574556	Bacteria	Proteobacteria	Alphaproteobacteria	Rickettsiales	Anaplasmataceae	Anaplasma	Anaplasma centrale	Anaplasma centrale str. Israel
110088	GCF_000024545.1	446470	representative genome	6841557	mscl_only	mscl_only	446470	Bacteria	Actinobacteria	Actinomycetia	Glycomycetales	Glycomycetaceae	Stackebrandtia	Stackebrandtia nassauensis	Stackebrandtia nassauensis DSM 44728
105088	GCF_000024565.1	519441	representative genome	1673280	mscl_only	mscl_only	519441	Bacteria	Fusobacteria	Fusobacteriia	Fusobacteriales	Leptotrichiaceae	Streptobacillus	Streptobacillus moniliformis	Streptobacillus moniliformis DSM 12112
104108	GCF_000024605.1	429009	representative genome	2157067	not_in_others	not_in_others	429009	Bacteria	Firmicutes	Clostridia	Thermoanaerobacterales	Thermoanaerobacteraceae	Ammonifex	Ammonifex degensii	Ammonifex degensii KC4
104148	GCF_000024625.1	579137	representative genome	1761737	not_in_others	not_in_others	579137	Archaea	Euryarchaeota	Methanococci	Methanococcales	Methanocaldococcaceae	Methanocaldococcus	Methanocaldococcus vulcanius	Methanocaldococcus vulcanius M7
110168	GCF_000024725.1	472759	representative genome	4145260	not_in_others	not_in_others	472759	Bacteria	Proteobacteria	Gammaproteobacteria	Chromatiales	Chromatiaceae	Nitrosococcus	Nitrosococcus halophilus	Nitrosococcus halophilus Nc 4
104268	GCF_000024765.1	555778	representative genome	2582886	mscl_only	mscl_only	555778	Bacteria	Proteobacteria	Gammaproteobacteria	Chromatiales	Halothiobacillaceae	Halothiobacillus	Halothiobacillus neapolitanus	Halothiobacillus neapolitanus c2
104468	GCF_000024785.1	526226	representative genome	5290012	mscl_only	mscl_only	526226	Bacteria	Actinobacteria	Actinomycetia	Corynebacteriales	Gordoniaceae	Gordonia	Gordonia bronchialis	Gordonia bronchialis DSM 43247
104448	GCF_000024805.1	502025	representative genome	9446314	not_in_others	not_in_others	502025	Bacteria	Proteobacteria	Deltaproteobacteria	Myxococcales	Kofleriaceae	Haliangium	Haliangium ochraceum	Haliangium ochraceum DSM 14365
104608	GCF_000024825.1	150340	representative genome	5089025	arfa_only	arfa_only	150340	Bacteria	Proteobacteria	Gammaproteobacteria	Vibrionales	Vibrionaceae	Vibrio	NA	Vibrio antiquarius
104908	GCF_000024845.1	518766	representative genome	3386737	mscl_only	mscl_only	518766	Bacteria	Bacteroidetes	unassigned_Bacteroidetes	Bacteroidetes Order II. Incertae sedis	Rhodothermaceae	Rhodothermus	Rhodothermus marinus	Rhodothermus marinus DSM 4252
106208	GCF_000024865.1	479432	representative genome	10369518	mscl_only	mscl_only	479432	Bacteria	Actinobacteria	Actinomycetia	Streptosporangiales	Streptosporangiaceae	Streptosporangium	Streptosporangium roseum	Streptosporangium roseum DSM 43021
105028	GCF_000024885.1	525898	representative genome	2306351	mscl_only	mscl_only	525898	Bacteria	Proteobacteria	Epsilonproteobacteria	Campylobacterales	Sulfurospirillaceae	Sulfurospirillum	Sulfurospirillum deleyianum	Sulfurospirillum deleyianum DSM 6946
105168	GCF_000024905.1	525903	representative genome	1848474	not_in_others	not_in_others	525903	Bacteria	Synergistetes	Synergistia	Synergistales	Synergistaceae	Thermanaerovibrio	Thermanaerovibrio acidaminovorans	Thermanaerovibrio acidaminovorans DSM 6589
105148	GCF_000024925.1	446469	representative genome	4253413	mscl_only	mscl_only	446469	Bacteria	Actinobacteria	Actinomycetia	Micrococcales	Sanguibacteraceae	Sanguibacter	Sanguibacter keddieii	Sanguibacter keddieii DSM 10542
105228	GCF_000024965.1	446471	representative genome	3831380	mscl_only	mscl_only	446471	Bacteria	Actinobacteria	Actinomycetia	Micrococcales	Promicromonosporaceae	Xylanimonas	Xylanimonas cellulosilytica	Xylanimonas cellulosilytica DSM 15894
105188	GCF_000024985.1	479434	representative genome	3993764	not_in_others	not_in_others	479434	Bacteria	Chloroflexi	Thermomicrobia	Sphaerobacterales	Sphaerobacteraceae	Sphaerobacter	Sphaerobacter thermophilus	Sphaerobacter thermophilus DSM 20745
105208	GCF_000025005.1	525904	representative genome	3101581	not_in_others	not_in_others	525904	Bacteria	Chloroflexi	unassigned_Chloroflexi	NA	NA	Thermobaculum	Thermobaculum terrenum	Thermobaculum terrenum ATCC BAA-798
106188	GCF_000025065.1	590409	representative genome	4818394	both	proximal	590409	Bacteria	Proteobacteria	Gammaproteobacteria	Enterobacterales	Pectobacteriaceae	Dickeya	Dickeya parazeae	Dickeya parazeae Ech586
163718	GCF_000025105.1	590168	representative genome	1809823	not_in_others	not_in_others	590168	Bacteria	Thermotogae	Thermotogae	Thermotogales	Thermotogaceae	Thermotoga	Thermotoga naphthophila	Thermotoga naphthophila RKU-10
108068	GCF_000025125.1	1453429	representative genome	1443806	not_in_others	not_in_others	1453429	Bacteria	Cyanobacteria	unassigned_Cyanobacteria	Chroococcales	Aphanothecaceae	Candidatus Atelocyanobacterium	Candidatus Atelocyanobacterium thalassa	Candidatus Atelocyanobacterium thalassa isolate ALOHA
107468	GCF_000025185.1	530564	representative genome	6196199	mscl_only	mscl_only	530564	Bacteria	Planctomycetes	Planctomycetia	Pirellulales	Pirellulaceae	Pirellula	Pirellula staleyi	Pirellula staleyi DSM 6068
288548	GCF_000025225.2	699246	representative genome	1809746	mscl_only	mscl_only	699246	Bacteria	Firmicutes	Clostridia	Eubacteriales	Oscillospiraceae	Mageeibacillus	Mageeibacillus indolicus	Mageeibacillus indolicus UPII9-5
107688	GCF_000025265.1	469383	representative genome	6359369	mscl_only	mscl_only	469383	Bacteria	Actinobacteria	Thermoleophilia	Solirubrobacterales	Conexibacteraceae	Conexibacter	Conexibacter woesei	Conexibacter woesei DSM 14684
107728	GCF_000025285.1	572546	representative genome	1563423	not_in_others	not_in_others	572546	Archaea	Euryarchaeota	Archaeoglobi	Archaeoglobales	Archaeoglobaceae	Archaeoglobus	Archaeoglobus profundus	Archaeoglobus profundus DSM 5631
107708	GCF_000025305.1	591001	representative genome	2329769	mscl_only	mscl_only	591001	Bacteria	Firmicutes	Negativicutes	Acidaminococcales	Acidaminococcaceae	Acidaminococcus	Acidaminococcus fermentans	Acidaminococcus fermentans DSM 20731
107748	GCF_000025325.1	543526	representative genome	5440782	not_in_others	not_in_others	543526	Archaea	Euryarchaeota	Halobacteria	Natrialbales	Natrialbaceae	Haloterrigena	Haloterrigena turkmenica	Haloterrigena turkmenica DSM 5511
107868	GCF_000025345.1	526225	representative genome	5322497	mscl_only	mscl_only	526225	Bacteria	Actinobacteria	Actinomycetia	Geodermatophilales	Geodermatophilaceae	Geodermatophilus	Geodermatophilus obscurus	Geodermatophilus obscurus DSM 43160
109148	GCF_000025485.1	572477	representative genome	3669074	not_in_others	not_in_others	572477	Bacteria	Proteobacteria	Gammaproteobacteria	Chromatiales	Chromatiaceae	Allochromatium	Allochromatium vinosum	Allochromatium vinosum DSM 180
109108	GCF_000025505.1	589924	representative genome	2196266	not_in_others	not_in_others	589924	Archaea	Euryarchaeota	Archaeoglobi	Archaeoglobales	Archaeoglobaceae	Ferroglobus	Ferroglobus placidus	Ferroglobus placidus DSM 10642
109808	GCF_000025605.1	638303	representative genome	1500577	not_in_others	not_in_others	638303	Bacteria	Aquificae	Aquificae	Aquificales	Aquificaceae	Thermocrinis	Thermocrinis albus	Thermocrinis albus DSM 14484
109868	GCF_000025625.1	547559	representative genome	4443643	not_in_others	not_in_others	547559	Archaea	Euryarchaeota	Halobacteria	Natrialbales	Natrialbaceae	Natrialba	Natrialba magadii	Natrialba magadii ATCC 43099
109848	GCF_000025645.1	580331	representative genome	2451061	mscl_only	mscl_only	580331	Bacteria	Firmicutes	Clostridia	Thermoanaerobacterales	Thermoanaerobacteraceae	Thermoanaerobacter	Thermoanaerobacter italicus	Thermoanaerobacter italicus Ab9
110228	GCF_000025685.1	309800	representative genome	4012900	not_in_others	not_in_others	309800	Archaea	Euryarchaeota	Halobacteria	Haloferacales	Haloferacaceae	Haloferax	Haloferax volcanii	Haloferax volcanii DS2
110188	GCF_000025705.1	580332	representative genome	3003656	mscl_only	mscl_only	580332	Bacteria	Proteobacteria	Betaproteobacteria	Nitrosomonadales	Gallionellaceae	Sideroxydans	Sideroxydans lithotrophicus	Sideroxydans lithotrophicus ES-1
110048	GCF_000025725.1	522772	representative genome	3222077	not_in_others	not_in_others	522772	Bacteria	Deferribacteres	Deferribacteres	Deferribacterales	Geovibrionaceae	Denitrovibrio	Denitrovibrio acetiphilus	Denitrovibrio acetiphilus DSM 12809
110788	GCF_000025845.1	512564	representative genome	934379	mscl_only	mscl_only	512564	Bacteria	Tenericutes	Mollicutes	Mycoplasmatales	Mycoplasmataceae	Mycoplasma	Mycoplasma crocodyli	Mycoplasma crocodyli MP145
110668	GCF_000025865.1	547558	representative genome	2012424	not_in_others	not_in_others	547558	Archaea	Euryarchaeota	Methanomicrobia	Methanosarcinales	Methanosarcinaceae	Methanohalophilus	Methanohalophilus mahii	Methanohalophilus mahii DSM 5219
110768	GCF_000025885.1	572547	representative genome	1980592	mscl_only	mscl_only	572547	Bacteria	Synergistetes	Synergistia	Synergistales	Synergistaceae	Aminobacterium	Aminobacterium colombiense	Aminobacterium colombiense DSM 12261
110728	GCF_000025905.1	583355	representative genome	3750771	not_in_others	not_in_others	583355	Bacteria	Verrucomicrobia	Opitutae	Puniceicoccales	Puniceicoccaceae	Coraliomargarita	Coraliomargarita akajimensis	Coraliomargarita akajimensis DSM 45221
44908	GCF_000025945.1	177439	representative genome	3659634	not_in_others	not_in_others	177439	Bacteria	Proteobacteria	Deltaproteobacteria	Desulfobacterales	Desulfocapsaceae	Desulfotalea	Desulfotalea psychrophila	Desulfotalea psychrophila LSv54
44928	GCF_000025965.1	76114	representative genome	4727255	mscl_only	mscl_only	76114	Bacteria	Proteobacteria	Betaproteobacteria	Rhodocyclales	Rhodocyclaceae	Aromatoleum	Aromatoleum aromaticum	Aromatoleum aromaticum EbN1
45008	GCF_000026045.1	348780	representative genome	2749696	not_in_others	not_in_others	348780	Archaea	Euryarchaeota	Halobacteria	Halobacteriales	Haloarculaceae	Natronomonas	Natronomonas pharaonis	Natronomonas pharaonis DSM 2160
45048	GCF_000026085.1	166935	representative genome	3850272	arfa_only	arfa_only	166935	Bacteria	Proteobacteria	Gammaproteobacteria	Alteromonadales	Pseudoalteromonadaceae	Pseudoalteromonas	NA	Pseudoalteromonas translucida
45068	GCF_000026105.1	384676	representative genome	5888780	both	distal	384676	Bacteria	Proteobacteria	Gammaproteobacteria	Pseudomonadales	Pseudomonadaceae	Pseudomonas	Pseudomonas entomophila	Pseudomonas entomophila L48
45148	GCF_000026185.1	465817	representative genome	4067864	both	distal	465817	Bacteria	Proteobacteria	Gammaproteobacteria	Enterobacterales	Erwiniaceae	Erwinia	Erwinia tasmaniensis	Erwinia tasmaniensis Et1/99
45168	GCF_000026205.1	37692	representative genome	601943	mscl_only	mscl_only	37692	Bacteria	Tenericutes	Mollicutes	Acholeplasmatales	Acholeplasmataceae	Candidatus Phytoplasma	NA	Candidatus Phytoplasma mali
45668	GCF_000026745.1	568814	representative genome	2170808	mscl_only	mscl_only	568814	Bacteria	Firmicutes	Bacilli	Lactobacillales	Streptococcaceae	Streptococcus	Streptococcus suis	Streptococcus suis BM407
109748	GCF_000027145.1	683837	representative genome	2797636	mscl_only	mscl_only	683837	Bacteria	Firmicutes	Bacilli	Bacillales	Listeriaceae	Listeria	Listeria seeligeri	Listeria seeligeri serovar 1/2b str. SLCC3954
109768	GCF_000027225.1	406818	representative genome	4225498	arfa_only	arfa_only	406818	Bacteria	Proteobacteria	Gammaproteobacteria	Enterobacterales	Morganellaceae	Xenorhabdus	Xenorhabdus bovienii	Xenorhabdus bovienii SS-2004
45908	GCF_000027325.1	243273	representative genome	580076	not_in_others	not_in_others	243273	Bacteria	Tenericutes	Mollicutes	Mycoplasmatales	Mycoplasmataceae	Mycoplasma	Mycoplasma genitalium	Mycoplasma genitalium G37
65428	GCF_000046845.1	62977	representative genome	3598621	mscl_only	mscl_only	62977	Bacteria	Proteobacteria	Gammaproteobacteria	Moraxellales	Moraxellaceae	Acinetobacter	Acinetobacter baylyi	Acinetobacter baylyi ADP1
72588	GCF_000054005.1	359391	representative genome	3278307	mscl_only	mscl_only	359391	Bacteria	Proteobacteria	Alphaproteobacteria	Hyphomicrobiales	Brucellaceae	Brucella	Brucella abortus	Brucella abortus 2308
74368	GCF_000055785.1	290398	representative genome	3696649	not_in_others	not_in_others	290398	Bacteria	Proteobacteria	Gammaproteobacteria	Oceanospirillales	Halomonadaceae	Chromohalobacter	Chromohalobacter salexigens	Chromohalobacter salexigens DSM 3043
77068	GCF_000058485.1	326424	representative genome	7497934	mscl_only	mscl_only	326424	Bacteria	Actinobacteria	Actinomycetia	Frankiales	Frankiaceae	Frankia	Frankia alni	Frankia alni ACN14a
78948	GCF_000060345.1	411154	representative genome	3798465	mscl_only	mscl_only	411154	Bacteria	Bacteroidetes	Flavobacteriia	Flavobacteriales	Flavobacteriaceae	Gramella	Gramella forsetii	Gramella forsetii KT0803
81488	GCF_000062885.1	405948	representative genome	8212805	mscl_only	mscl_only	405948	Bacteria	Actinobacteria	Actinomycetia	Pseudonocardiales	Pseudonocardiaceae	Saccharopolyspora	Saccharopolyspora erythraea	Saccharopolyspora erythraea NRRL 2338
82048	GCF_000063445.1	351160	representative genome	3179916	mscl_only	mscl_only	351160	Archaea	Euryarchaeota	Methanomicrobia	Methanocellales	Methanocellaceae	Methanocella	Methanocella arvoryzae	Methanocella arvoryzae MRE50
82188	GCF_000063585.1	413999	representative genome	3903260	mscl_only	mscl_only	413999	Bacteria	Firmicutes	Clostridia	Eubacteriales	Clostridiaceae	Clostridium	Clostridium botulinum	Clostridium botulinum A str. ATCC 3502
85768	GCF_000067165.1	448385	representative genome	13033779	mscl_only	mscl_only	448385	Bacteria	Proteobacteria	Deltaproteobacteria	Myxococcales	Polyangiaceae	Sorangium	Sorangium cellulosum	Sorangium cellulosum So ce56
85808	GCF_000067205.1	94624	representative genome	5287950	mscl_only	mscl_only	94624	Bacteria	Proteobacteria	Betaproteobacteria	Burkholderiales	Alcaligenaceae	Bordetella	NA	Bordetella petrii
88568	GCF_000069965.1	529507	representative genome	4099895	both	proximal	529507	Bacteria	Proteobacteria	Gammaproteobacteria	Enterobacterales	Morganellaceae	Proteus	Proteus mirabilis	Proteus mirabilis HI4320
89068	GCF_000070465.1	360910	representative genome	3732255	mscl_only	mscl_only	360910	Bacteria	Proteobacteria	Betaproteobacteria	Burkholderiales	Alcaligenaceae	Bordetella	Bordetella avium	Bordetella avium 197N
102208	GCF_000083545.1	272630	representative genome	6123851	mscl_only	mscl_only	272630	Bacteria	Proteobacteria	Alphaproteobacteria	Hyphomicrobiales	Methylobacteriaceae	Methylorubrum	Methylorubrum extorquens	Methylorubrum extorquens AM1
163818	GCF_000091305.1	680198	representative genome	10148695	mscl_only	mscl_only	680198	Bacteria	Actinobacteria	Actinomycetia	Streptomycetales	Streptomycetaceae	Streptomyces	Streptomyces scabiei	Streptomyces scabiei 87.22
163918	GCF_000091325.1	637905	representative genome	4962103	arfa_only	arfa_only	637905	Bacteria	Proteobacteria	Gammaproteobacteria	Alteromonadales	Shewanellaceae	Shewanella	Shewanella violacea	Shewanella violacea DSS12
113958	GCF_000091465.1	693153	representative genome	4974818	not_in_others	not_in_others	693153	Bacteria	Proteobacteria	Gammaproteobacteria	Vibrionales	Vibrionaceae	Vibrio	NA	Vibrio atlanticus
113978	GCF_000091545.1	300852	representative genome	2116056	mscl_only	mscl_only	300852	Bacteria	Deinococcus-Thermus	Deinococci	Thermales	Thermaceae	Thermus	Thermus thermophilus	Thermus thermophilus HB8
163858	GCF_000091565.1	665029	representative genome	3833832	both	distal	665029	Bacteria	Proteobacteria	Gammaproteobacteria	Enterobacterales	Erwiniaceae	Erwinia	Erwinia amylovora	Erwinia amylovora CFBP1430
114038	GCF_000091665.1	243232	representative genome	1739927	not_in_others	not_in_others	243232	Archaea	Euryarchaeota	Methanococci	Methanococcales	Methanocaldococcaceae	Methanocaldococcus	Methanocaldococcus jannaschii	Methanocaldococcus jannaschii DSM 2661
274278	GCF_000091785.1	661367	representative genome	4149158	mscl_only	mscl_only	661367	Bacteria	Proteobacteria	Gammaproteobacteria	Legionellales	Legionellaceae	Legionella	Legionella longbeachae	Legionella longbeachae NSW150
164378	GCF_000092105.1	521674	representative genome	5460085	mscl_only	mscl_only	521674	Bacteria	Planctomycetes	Planctomycetia	Planctomycetales	Planctomycetaceae	Planctopirus	Planctopirus limnophila	Planctopirus limnophila DSM 3776
164958	GCF_000092125.1	526227	representative genome	3721669	mscl_only	mscl_only	526227	Bacteria	Deinococcus-Thermus	Deinococci	Thermales	Thermaceae	Meiothermus	Meiothermus silvanus	Meiothermus silvanus DSM 9946
164518	GCF_000092185.1	633148	representative genome	1316595	not_in_others	not_in_others	633148	Archaea	Crenarchaeota	Thermoprotei	Desulfurococcales	Desulfurococcaceae	Thermosphaera	Thermosphaera aggregans	Thermosphaera aggregans DSM 11486
164998	GCF_000092205.1	589865	representative genome	3097763	not_in_others	not_in_others	589865	Bacteria	Proteobacteria	Deltaproteobacteria	Desulfobacterales	Desulfobulbaceae	Desulfurivibrio	Desulfurivibrio alkaliphilus	Desulfurivibrio alkaliphilus AHT 2
164498	GCF_000092225.1	521096	representative genome	4479724	mscl_only	mscl_only	521096	Bacteria	Actinobacteria	Actinomycetia	Corynebacteriales	Tsukamurellaceae	Tsukamurella	Tsukamurella paurometabola	Tsukamurella paurometabola DSM 20162
164578	GCF_000092245.1	572480	representative genome	3192235	not_in_others	not_in_others	572480	Bacteria	Proteobacteria	Epsilonproteobacteria	Campylobacterales	Arcobacteraceae	Arcobacter	Arcobacter nitrofigilis	Arcobacter nitrofigilis DSM 7299
164238	GCF_000092305.1	573063	representative genome	1328194	not_in_others	not_in_others	573063	Archaea	Euryarchaeota	Methanococci	Methanococcales	Methanocaldococcaceae	Methanocaldococcus	Methanocaldococcus infernus	Methanocaldococcus infernus ME
165058	GCF_000092405.1	643648	representative genome	2405559	not_in_others	not_in_others	643648	Bacteria	Firmicutes	Clostridia	Eubacteriales	Syntrophomonadaceae	Syntrophothermus	Syntrophothermus lipocalidus	Syntrophothermus lipocalidus DSM 12680
165078	GCF_000092425.1	649638	representative genome	3260398	mscl_only	mscl_only	649638	Bacteria	Deinococcus-Thermus	Deinococci	Trueperales	Trueperaceae	Truepera	Truepera radiovictrix	Truepera radiovictrix DSM 17093
164838	GCF_000092465.1	591019	representative genome	1580347	not_in_others	not_in_others	591019	Archaea	Crenarchaeota	Thermoprotei	Desulfurococcales	Desulfurococcaceae	Staphylothermus	Staphylothermus hellenicus	Staphylothermus hellenicus DSM 12710
164298	GCF_000092505.1	762051	representative genome	2101787	mscl_only	mscl_only	762051	Bacteria	Firmicutes	Bacilli	Lactobacillales	Lactobacillaceae	Leuconostoc	Leuconostoc kimchii	Leuconostoc kimchii IMSNU 11154
165118	GCF_000092785.1	716544	representative genome	2131905	mscl_only	mscl_only	716544	Bacteria	Chlamydiae	Chlamydiia	Parachlamydiales	Waddliaceae	Waddlia	Waddlia chondrophila	Waddlia chondrophila WSU 86-1044
164618	GCF_000092825.1	640132	representative genome	3157527	mscl_only	mscl_only	640132	Bacteria	Actinobacteria	Actinomycetia	Corynebacteriales	Segniliparaceae	Segniliparus	Segniliparus rotundus	Segniliparus rotundus DSM 44985
164398	GCF_000092845.1	526224	representative genome	3241804	mscl_only	mscl_only	526224	Bacteria	Spirochaetes	Spirochaetia	Brachyspirales	Brachyspiraceae	Brachyspira	Brachyspira murdochii	Brachyspira murdochii DSM 12563
164418	GCF_000092865.1	446466	representative genome	4123179	mscl_only	mscl_only	446466	Bacteria	Actinobacteria	Actinomycetia	Micrococcales	Cellulomonadaceae	Cellulomonas	Cellulomonas flavigena	Cellulomonas flavigena DSM 20109
164218	GCF_000092885.1	2654982	representative genome	7884858	mscl_only	mscl_only	2654982	Bacteria	Proteobacteria	Betaproteobacteria	Burkholderiales	Burkholderiaceae	Paraburkholderia	NA	Paraburkholderia atlantica
163978	GCF_000092905.1	562970	representative genome	3384766	not_in_others	not_in_others	562970	Bacteria	Firmicutes	Bacilli	Bacillales	Alicyclobacillaceae	Kyrpidia	Kyrpidia tusciae	Kyrpidia tusciae DSM 2912
250398	GCF_000092925.1	639283	representative genome	4765023	mscl_only	mscl_only	639283	Bacteria	Proteobacteria	Alphaproteobacteria	Hyphomicrobiales	Xanthobacteraceae	Starkeya	Starkeya novella	Starkeya novella DSM 506
164918	GCF_000092965.1	583358	representative genome	2306092	mscl_only	mscl_only	583358	Bacteria	Firmicutes	Clostridia	Thermoanaerobacterales	Thermoanaerobacteraceae	Thermoanaerobacter	Thermoanaerobacter mathranii	Thermoanaerobacter mathranii subsp. mathranii str. A3
164878	GCF_000093025.1	666681	representative genome	3059871	mscl_only	mscl_only	666681	Bacteria	Proteobacteria	Betaproteobacteria	Nitrosomonadales	Methylophilaceae	Methylotenera	Methylotenera versatilis	Methylotenera versatilis 301
163878	GCF_000093065.1	515618	representative genome	582127	not_in_others	not_in_others	515618	Bacteria	Proteobacteria	Gammaproteobacteria	Enterobacterales	Enterobacteriaceae	Candidatus Riesia	Candidatus Riesia pediculicola	Candidatus Riesia pediculicola USDA
165038	GCF_000093085.1	439292	representative genome	3592487	not_in_others	not_in_others	439292	Bacteria	Firmicutes	Bacilli	Bacillales	Bacillaceae	Salisediminibacterium	Salisediminibacterium selenitireducens	[Bacillus] selenitireducens MLS10
274298	GCF_000143085.1	105559	representative genome	3373286	not_in_others	not_in_others	105559	Bacteria	Proteobacteria	Gammaproteobacteria	Chromatiales	Chromatiaceae	Nitrosococcus	Nitrosococcus watsonii	Nitrosococcus watsonii C-113
256088	GCF_000143145.1	582899	representative genome	3638969	mscl_only	mscl_only	582899	Bacteria	Proteobacteria	Alphaproteobacteria	Hyphomicrobiales	Hyphomicrobiaceae	Hyphomicrobium	Hyphomicrobium denitrificans	Hyphomicrobium denitrificans ATCC 51888
274318	GCF_000143165.1	552811	representative genome	1686510	not_in_others	not_in_others	552811	Bacteria	Chloroflexi	Dehalococcoidia	NA	NA	Dehalogenimonas	Dehalogenimonas lykanthroporepellens	Dehalogenimonas lykanthroporepellens BL-DC-9
274418	GCF_000143685.1	748727	representative genome	4630065	not_in_others	not_in_others	748727	Bacteria	Firmicutes	Clostridia	Eubacteriales	Clostridiaceae	Clostridium	Clostridium ljungdahlii	Clostridium ljungdahlii DSM 13528
274458	GCF_000143725.1	759914	representative genome	2586443	mscl_only	mscl_only	759914	Bacteria	Spirochaetes	Spirochaetia	Brachyspirales	Brachyspiraceae	Brachyspira	Brachyspira pilosicoli	Brachyspira pilosicoli 95/1000
274478	GCF_000143845.1	633147	representative genome	2051896	mscl_only	mscl_only	633147	Bacteria	Actinobacteria	Coriobacteriia	Coriobacteriales	Atopobiaceae	Olsenella	Olsenella uli	Olsenella uli DSM 7084
274498	GCF_000143965.1	644282	representative genome	3655731	mscl_only	mscl_only	644282	Bacteria	Proteobacteria	Deltaproteobacteria	Desulfarculales	Desulfarculaceae	Desulfarculus	Desulfarculus baarsii	Desulfarculus baarsii DSM 2075
251858	GCF_000143985.1	573413	representative genome	4653970	not_in_others	not_in_others	573413	Bacteria	Spirochaetes	Spirochaetia	Spirochaetales	Spirochaetaceae	Sediminispirochaeta	Sediminispirochaeta smaragdinae	Sediminispirochaeta smaragdinae DSM 11293
274518	GCF_000144405.1	553174	representative genome	3168282	mscl_only	mscl_only	553174	Bacteria	Bacteroidetes	Bacteroidia	Bacteroidales	Prevotellaceae	Prevotella	Prevotella melaninogenica	Prevotella melaninogenica ATCC 25845
274538	GCF_000144605.1	633149	representative genome	3445263	mscl_only	mscl_only	633149	Bacteria	Proteobacteria	Alphaproteobacteria	Caulobacterales	Caulobacteraceae	Brevundimonas	Brevundimonas subvibrioides	Brevundimonas subvibrioides ATCC 15264
274558	GCF_000144625.1	610130	representative genome	4662871	mscl_only	mscl_only	610130	Bacteria	Firmicutes	Clostridia	Eubacteriales	Lachnospiraceae	Lacrimispora	Lacrimispora saccharolytica	[Clostridium] saccharolyticum WM1
274578	GCF_000144645.1	555079	representative genome	2280035	not_in_others	not_in_others	555079	Bacteria	Firmicutes	Clostridia	Thermosediminibacterales	Thermosediminibacteraceae	Thermosediminibacter	Thermosediminibacter oceani	Thermosediminibacter oceani DSM 16646
274598	GCF_000144695.1	574087	representative genome	2469596	not_in_others	not_in_others	574087	Bacteria	Firmicutes	Clostridia	Halanaerobiales	Halobacteroidaceae	Acetohalobium	Acetohalobium arabaticum	Acetohalobium arabaticum DSM 5501
274618	GCF_000144915.1	666510	representative genome	1496453	not_in_others	not_in_others	666510	Archaea	Crenarchaeota	Thermoprotei	Acidilobales	Acidilobaceae	Acidilobus	Acidilobus saccharovorans	Acidilobus saccharovorans 345-15
274638	GCF_000145035.1	515622	representative genome	4404886	mscl_only	mscl_only	515622	Bacteria	Firmicutes	Clostridia	Eubacteriales	Lachnospiraceae	Butyrivibrio	Butyrivibrio proteoclasticus	Butyrivibrio proteoclasticus B316
274658	GCF_000145215.1	608506	representative genome	2532343	not_in_others	not_in_others	608506	Bacteria	Firmicutes	Clostridia	Thermoanaerobacterales	Thermoanaerobacterales Family III. Incertae Sedis	Caldicellulosiruptor	Caldicellulosiruptor obsidiansis	Caldicellulosiruptor obsidiansis OB47
274678	GCF_000145235.1	644283	representative genome	7025559	mscl_only	mscl_only	644283	Bacteria	Actinobacteria	Actinomycetia	Micromonosporales	Micromonosporaceae	Micromonospora	Micromonospora aurantiaca	Micromonospora aurantiaca ATCC 27029
274698	GCF_000145255.1	395494	representative genome	3162471	not_in_others	not_in_others	395494	Bacteria	Proteobacteria	Betaproteobacteria	Nitrosomonadales	Gallionellaceae	Gallionella	Gallionella capsiferriformans	Gallionella capsiferriformans ES-2
274718	GCF_000145275.1	573061	representative genome	5262222	mscl_only	mscl_only	573061	Bacteria	Firmicutes	Clostridia	Eubacteriales	Clostridiaceae	Clostridium	Clostridium cellulovorans	Clostridium cellulovorans 743B
274738	GCF_000145295.1	79929	representative genome	1639135	not_in_others	not_in_others	79929	Archaea	Euryarchaeota	Methanobacteria	Methanobacteriales	Methanobacteriaceae	Methanothermobacter	Methanothermobacter marburgensis	Methanothermobacter marburgensis str. Marburg
4339001	GCF_000145945.2	573066	representative genome	6201720	both	distal	573066	Bacteria	Proteobacteria	Gammaproteobacteria	Pseudomonadales	Pseudomonadaceae	Pseudomonas	Pseudomonas amygdali	Pseudomonas amygdali pv. tabaci str. ATCC 11528
559238	GCF_000146025.2	1408204	representative genome	1148570	not_in_others	not_in_others	1408204	Bacteria	Elusimicrobia	Endomicrobia	Endomicrobiales	Endomicrobiaceae	Endomicrobium	NA	Candidatus Endomicrobium trichonymphae
559088	GCF_000146065.2	459349	representative genome	2246820	not_in_others	not_in_others	459349	Bacteria	Candidatus Cloacimonetes	unassigned_Candidatus Cloacimonetes	NA	NA	Candidatus Cloacimonas	Candidatus Cloacimonas acidaminovorans	Candidatus Cloacimonas acidaminovorans str. Evry
458028	GCF_000146165.2	211586	representative genome	5131424	both	distal	211586	Bacteria	Proteobacteria	Gammaproteobacteria	Alteromonadales	Shewanellaceae	Shewanella	Shewanella oneidensis	Shewanella oneidensis MR-1
254488	GCF_000146185.1	515620	representative genome	2831389	mscl_only	mscl_only	515620	Bacteria	Firmicutes	Clostridia	Eubacteriales	Lachnospiraceae	Lachnospira	Lachnospira eligens	[Eubacterium] eligens ATCC 27750
375498	GCF_000146505.1	59374	representative genome	3843004	mscl_only	mscl_only	59374	Bacteria	Fibrobacteres	Fibrobacteria	Fibrobacterales	Fibrobacteraceae	Fibrobacter	Fibrobacter succinogenes	Fibrobacter succinogenes subsp. succinogenes S85
265548	GCF_000147055.1	198628	representative genome	4922802	both	overlap	198628	Bacteria	Proteobacteria	Gammaproteobacteria	Enterobacterales	Pectobacteriaceae	Dickeya	Dickeya dadantii	Dickeya dadantii 3937
274958	GCF_000147335.1	497965	representative genome	7841948	not_in_others	not_in_others	497965	Bacteria	Cyanobacteria	unassigned_Cyanobacteria	Chroococcales	Aphanothecaceae	Gloeothece	Gloeothece verrucosa	Gloeothece verrucosa PCC 7822
274978	GCF_000147355.1	563040	representative genome	2153198	not_in_others	not_in_others	563040	Bacteria	Proteobacteria	Epsilonproteobacteria	Campylobacterales	Thiovulaceae	Sulfurimonas	Sulfurimonas autotrophica	Sulfurimonas autotrophica DSM 16294
301728	GCF_000147695.2	697303	representative genome	2785056	mscl_only	mscl_only	697303	Bacteria	Firmicutes	Clostridia	Thermoanaerobacterales	Thermoanaerobacteraceae	Thermoanaerobacter	Thermoanaerobacter wiegelii	Thermoanaerobacter wiegelii Rt8.B1
383068	GCF_000147715.2	660470	representative genome	2975953	mscl_only	mscl_only	660470	Bacteria	Thermotogae	Thermotogae	Kosmotogales	Kosmotogaceae	Mesotoga	Mesotoga prima	Mesotoga prima MesG1.Ag.4.2
274998	GCF_000147875.1	679926	representative genome	2843290	not_in_others	not_in_others	679926	Archaea	Euryarchaeota	Methanomicrobia	Methanomicrobiales	Methanomicrobiaceae	Methanolacinia	Methanolacinia petrolearia	Methanolacinia petrolearia DSM 11571
275018	GCF_000148385.1	572478	representative genome	2374137	not_in_others	not_in_others	572478	Archaea	Crenarchaeota	Thermoprotei	Thermoproteales	Thermoproteaceae	Vulcanisaeta	Vulcanisaeta distributa	Vulcanisaeta distributa DSM 14429
247928	GCF_000148645.1	550540	representative genome	4279159	not_in_others	not_in_others	550540	Bacteria	Proteobacteria	Gammaproteobacteria	Alteromonadales	Ferrimonadaceae	Ferrimonas	Ferrimonas balearica	Ferrimonas balearica DSM 9799
278538	GCF_000151105.2	391623	representative genome	2064237	not_in_others	not_in_others	391623	Archaea	Euryarchaeota	Thermococci	Thermococcales	Thermococcaceae	Thermococcus	Thermococcus barophilus	Thermococcus barophilus MP
361658	GCF_000152245.2	53442	representative genome	4316707	mscl_only	mscl_only	53442	Bacteria	Firmicutes	Clostridia	Eubacteriales	Eubacteriaceae	Eubacterium	NA	Eubacterium callanderi
714128	GCF_000152265.2	333146	representative genome	1935211	not_in_others	not_in_others	333146	Archaea	Candidatus Thermoplasmatota	Thermoplasmata	Thermoplasmatales	Ferroplasmaceae	Ferroplasma	Ferroplasma acidarmanus	Ferroplasma acidarmanus fer1
303398	GCF_000152825.2	314260	representative genome	2902643	mscl_only	mscl_only	314260	Bacteria	Proteobacteria	Alphaproteobacteria	Parvularculales	Parvularculaceae	Parvularcula	Parvularcula bermudensis	Parvularcula bermudensis HTCC2503
446738	GCF_000153485.2	313595	representative genome	4321832	not_in_others	not_in_others	313595	Bacteria	Bacteroidetes	Flavobacteriia	Flavobacteriales	Flavobacteriaceae	Psychroflexus	Psychroflexus torquis	Psychroflexus torquis ATCC 700755
305318	GCF_000154785.2	391595	representative genome	4745450	mscl_only	mscl_only	391595	Bacteria	Proteobacteria	Alphaproteobacteria	Rhodobacterales	Roseobacteraceae	Roseobacter	Roseobacter litoralis	Roseobacter litoralis Och 149
582508	GCF_000155675.2	391626	representative genome	4875481	mscl_only	mscl_only	391626	Bacteria	Proteobacteria	Alphaproteobacteria	Rhodobacterales	Roseobacteraceae	Octadecabacter	Octadecabacter antarcticus	Octadecabacter antarcticus 307
582548	GCF_000155735.2	391616	representative genome	5478249	mscl_only	mscl_only	391616	Bacteria	Proteobacteria	Alphaproteobacteria	Rhodobacterales	Roseobacteraceae	Octadecabacter	Octadecabacter arcticus	Octadecabacter arcticus 238
599298	GCF_000157355.2	565655	representative genome	3427276	mscl_only	mscl_only	565655	Bacteria	Firmicutes	Bacilli	Lactobacillales	Enterococcaceae	Enterococcus	Enterococcus casseliflavus	Enterococcus casseliflavus EC20
80111	GCF_000157895.3	557599	representative genome	6577228	mscl_only	mscl_only	557599	Bacteria	Actinobacteria	Actinomycetia	Corynebacteriales	Mycobacteriaceae	Mycobacterium	Mycobacterium kansasii	Mycobacterium kansasii ATCC 12478
351588	GCF_000163895.2	546269	representative genome	1931012	mscl_only	mscl_only	546269	Bacteria	Firmicutes	Clostridia	Eubacteriales	Peptostreptococcaceae	Filifactor	Filifactor alocis	Filifactor alocis ATCC 35896
441468	GCF_000164695.2	762948	representative genome	2506025	mscl_only	mscl_only	762948	Bacteria	Actinobacteria	Actinomycetia	Micrococcales	Micrococcaceae	Rothia	Rothia dentocariosa	Rothia dentocariosa ATCC 17931
369508	GCF_000164905.1	608538	representative genome	1742932	not_in_others	not_in_others	608538	Bacteria	Aquificae	Aquificae	Aquificales	Aquificaceae	Hydrogenobacter	Hydrogenobacter thermophilus	Hydrogenobacter thermophilus TK-6
375558	GCF_000165465.1	572479	representative genome	2309262	not_in_others	not_in_others	572479	Bacteria	Firmicutes	Clostridia	Halanaerobiales	Halanaerobiaceae	Halanaerobium	Halanaerobium praevalens	Halanaerobium praevalens DSM 2228
275308	GCF_000165505.1	572544	representative genome	3132314	not_in_others	not_in_others	572544	Bacteria	Fusobacteria	Fusobacteriia	Fusobacteriales	Fusobacteriaceae	Ilyobacter	Ilyobacter polytropus	Ilyobacter polytropus DSM 2926
250418	GCF_000165715.2	756272	representative genome	6006602	mscl_only	mscl_only	756272	Bacteria	Planctomycetes	Planctomycetia	Planctomycetales	Planctomycetaceae	Rubinisphaera	Rubinisphaera brasiliensis	Rubinisphaera brasiliensis DSM 5305
250158	GCF_000166055.1	648757	representative genome	4014469	not_in_others	not_in_others	648757	Bacteria	Proteobacteria	Alphaproteobacteria	Hyphomicrobiales	Hyphomicrobiaceae	Rhodomicrobium	Rhodomicrobium vannielii	Rhodomicrobium vannielii ATCC 17100
275388	GCF_000166095.1	523846	representative genome	1243342	not_in_others	not_in_others	523846	Archaea	Euryarchaeota	Methanobacteria	Methanobacteriales	Methanothermaceae	Methanothermus	Methanothermus fervidus	Methanothermus fervidus DSM 2088
275408	GCF_000166135.1	298654	representative genome	8815781	mscl_only	mscl_only	298654	Bacteria	Actinobacteria	Actinomycetia	Frankiales	Frankiaceae	Frankia	NA	Frankia inefficax
247988	GCF_000166335.1	632518	representative genome	2428903	not_in_others	not_in_others	632518	Bacteria	Firmicutes	Clostridia	Thermoanaerobacterales	Thermoanaerobacterales Family III. Incertae Sedis	Caldicellulosiruptor	Caldicellulosiruptor owensensis	Caldicellulosiruptor owensensis OL
247968	GCF_000166355.1	632292	representative genome	2770676	not_in_others	not_in_others	632292	Bacteria	Firmicutes	Clostridia	Thermoanaerobacterales	Thermoanaerobacterales Family III. Incertae Sedis	Caldicellulosiruptor	Caldicellulosiruptor hydrothermalis	Caldicellulosiruptor hydrothermalis 108
275448	GCF_000166395.1	649349	representative genome	4059653	mscl_only	mscl_only	649349	Bacteria	Bacteroidetes	Cytophagia	Cytophagales	Spirosomaceae	Leadbetterella	Leadbetterella byssophila	Leadbetterella byssophila DSM 17132
275468	GCF_000166415.1	656519	representative genome	2613117	not_in_others	not_in_others	656519	Bacteria	Firmicutes	Clostridia	Halanaerobiales	Halanaerobiaceae	Halanaerobium	NA	Halanaerobium hydrogeniformans
248008	GCF_000166695.1	632335	representative genome	2802443	not_in_others	not_in_others	632335	Bacteria	Firmicutes	Clostridia	Thermoanaerobacterales	Thermoanaerobacterales Family III. Incertae Sedis	Caldicellulosiruptor	Caldicellulosiruptor acetigenus	Caldicellulosiruptor kristjanssonii I77R1B
248028	GCF_000166775.1	632348	representative genome	2843785	not_in_others	not_in_others	632348	Bacteria	Firmicutes	Clostridia	Thermoanaerobacterales	Thermoanaerobacterales Family III. Incertae Sedis	Caldicellulosiruptor	Caldicellulosiruptor kronotskyensis	Caldicellulosiruptor kronotskyensis 2002
317518	GCF_000172995.2	469382	representative genome	3944467	not_in_others	not_in_others	469382	Archaea	Euryarchaeota	Halobacteria	Haloferacales	Haloferacaceae	Halogeometricum	Halogeometricum borinquense	Halogeometricum borinquense DSM 11551
283378	GCF_000175215.2	573065	representative genome	4308776	mscl_only	mscl_only	573065	Bacteria	Proteobacteria	Alphaproteobacteria	Caulobacterales	Caulobacteraceae	Asticcacaulis	Asticcacaulis excentricus	Asticcacaulis excentricus CB 48
282748	GCF_000175295.2	509193	representative genome	2344824	mscl_only	mscl_only	509193	Bacteria	Firmicutes	Clostridia	Thermoanaerobacterales	Thermoanaerobacteraceae	Thermoanaerobacter	Thermoanaerobacter brockii	Thermoanaerobacter brockii subsp. finnii Ako-1
291878	GCF_000176035.2	536019	representative genome	6884444	mscl_only	mscl_only	536019	Bacteria	Proteobacteria	Alphaproteobacteria	Hyphomicrobiales	Phyllobacteriaceae	Mesorhizobium	Mesorhizobium opportunistum	Mesorhizobium opportunistum WSM2075
249868	GCF_000176855.2	643561	representative genome	5482170	mscl_only	mscl_only	643561	Bacteria	Proteobacteria	Betaproteobacteria	Burkholderiales	Comamonadaceae	Acidovorax	Acidovorax avenae	Acidovorax avenae subsp. avenae ATCC 19860
317578	GCF_000176915.2	643562	representative genome	3629109	not_in_others	not_in_others	643562	Bacteria	Proteobacteria	Deltaproteobacteria	Desulfovibrionales	Desulfovibrionaceae	Pseudodesulfovibrio	Pseudodesulfovibrio aespoeensis	Pseudodesulfovibrio aespoeensis Aspo-2
250118	GCF_000177235.2	649639	representative genome	4681672	mscl_only	mscl_only	649639	Bacteria	Firmicutes	Bacilli	Bacillales	Bacillaceae	Evansella	Evansella cellulosilytica	Evansella cellulosilytica DSM 2522
291138	GCF_000177535.2	662755	representative genome	2601311	mscl_only	mscl_only	662755	Bacteria	Actinobacteria	Actinomycetia	Corynebacteriales	Corynebacteriaceae	Corynebacterium	Corynebacterium resistens	Corynebacterium resistens DSM 45100
441978	GCF_000177635.2	653733	representative genome	2928377	not_in_others	not_in_others	653733	Bacteria	Chrysiogenetes	Chrysiogenetes	Chrysiogenales	Chrysiogenaceae	Desulfurispirillum	Desulfurispirillum indicum	Desulfurispirillum indicum S5
251898	GCF_000178835.2	642492	representative genome	4714237	mscl_only	mscl_only	642492	Bacteria	Firmicutes	Clostridia	Eubacteriales	Lachnospiraceae	Cellulosilyticum	Cellulosilyticum lentocellum	Cellulosilyticum lentocellum DSM 5427
359658	GCF_000178875.2	693973	representative genome	5368767	both	distal	693973	Bacteria	Proteobacteria	Gammaproteobacteria	Alteromonadales	Shewanellaceae	Shewanella	Shewanella baltica	Shewanella baltica OS678
351608	GCF_000178955.2	682795	representative genome	6237577	mscl_only	mscl_only	682795	Bacteria	Acidobacteria	Acidobacteriia	Acidobacteriales	Acidobacteriaceae	Granulicella	Granulicella mallensis	Granulicella mallensis MP5ACTX8
292468	GCF_000178975.2	1198114	representative genome	5503984	mscl_only	mscl_only	1198114	Bacteria	Acidobacteria	Acidobacteriia	Acidobacteriales	Acidobacteriaceae	Granulicella	Granulicella tundricola	Granulicella tundricola MP5ACTX9
290448	GCF_000179575.2	647113	representative genome	1677455	not_in_others	not_in_others	647113	Archaea	Euryarchaeota	Methanococci	Methanococcales	Methanococcaceae	Methanothermococcus	Methanothermococcus okinawensis	Methanothermococcus okinawensis IH1
317538	GCF_000179635.2	697329	representative genome	4482087	mscl_only	mscl_only	697329	Bacteria	Firmicutes	Clostridia	Eubacteriales	Oscillospiraceae	Ruminococcus	Ruminococcus albus	Ruminococcus albus 7 = DSM 20455
247948	GCF_000179915.2	401053	representative genome	5095226	mscl_only	mscl_only	401053	Bacteria	Acidobacteria	Acidobacteriia	Acidobacteriales	Acidobacteriaceae	Terriglobus	Terriglobus saanensis	Terriglobus saanensis SP1PR4
357288	GCF_000182745.2	634177	representative genome	3513191	mscl_only	mscl_only	634177	Bacteria	Proteobacteria	Alphaproteobacteria	Rhodospirillales	Acetobacteraceae	Komagataeibacter	Komagataeibacter medellinensis	Komagataeibacter medellinensis NBRC 3288
275548	GCF_000183135.1	694427	representative genome	3685504	mscl_only	mscl_only	694427	Bacteria	Bacteroidetes	Bacteroidia	Bacteroidales	Paludibacteraceae	Paludibacter	Paludibacter propionicigenes	Paludibacter propionicigenes WB4
275628	GCF_000183405.1	768670	representative genome	2216552	mscl_only	mscl_only	768670	Bacteria	Deferribacteres	Deferribacteres	Deferribacterales	Calditerrivibrionaceae	Calditerrivibrio	Calditerrivibrio nitroreducens	Calditerrivibrio nitroreducens DSM 19672
275648	GCF_000183425.1	643867	representative genome	4516490	mscl_only	mscl_only	643867	Bacteria	Bacteroidetes	Cytophagia	Cytophagales	Marivirgaceae	Marivirga	Marivirga tractuosa	Marivirga tractuosa DSM 4126
275668	GCF_000183665.1	658172	representative genome	1258278	mscl_only	mscl_only	658172	Bacteria	Proteobacteria	Alphaproteobacteria	Hyphomicrobiales	Rhizobiaceae	Liberibacter	Candidatus Liberibacter solanacearum	Candidatus Liberibacter solanacearum CLso-ZC1
275688	GCF_000183725.1	709032	representative genome	2819357	mscl_only	mscl_only	709032	Bacteria	Proteobacteria	Epsilonproteobacteria	Campylobacterales	Thiovulaceae	Sulfuricurvum	Sulfuricurvum kujiense	Sulfuricurvum kujiense DSM 16994
275708	GCF_000183745.1	670487	representative genome	2439291	mscl_only	mscl_only	670487	Bacteria	Deinococcus-Thermus	Deinococci	Thermales	Thermaceae	Oceanithermus	Oceanithermus profundus	Oceanithermus profundus DSM 14977
376808	GCF_000184345.1	869211	representative genome	2560222	not_in_others	not_in_others	869211	Bacteria	Spirochaetes	Spirochaetia	Spirochaetales	Spirochaetaceae	Spirochaeta	Spirochaeta thermophila	Spirochaeta thermophila DSM 6578
275768	GCF_000184435.1	278137	representative genome	5783292	mscl_only	mscl_only	278137	Bacteria	Actinobacteria	Actinomycetia	Corynebacteriales	Mycobacteriaceae	Mycolicibacterium	Mycolicibacterium gilvum	Mycolicibacterium gilvum Spyr1
267008	GCF_000184685.1	710696	representative genome	4024382	mscl_only	mscl_only	710696	Bacteria	Actinobacteria	Actinomycetia	Micrococcales	Intrasporangiaceae	Intrasporangium	Intrasporangium calvum	Intrasporangium calvum DSM 43043
249998	GCF_000184705.1	644966	representative genome	2844696	not_in_others	not_in_others	644966	Bacteria	Firmicutes	Clostridia	Eubacteriales	Clostridiales Family XVII. Incertae Sedis	Thermaerobacter	Thermaerobacter marianensis	Thermaerobacter marianensis DSM 12885
275828	GCF_000185805.1	648996	representative genome	1759526	not_in_others	not_in_others	648996	Bacteria	Aquificae	Aquificae	Desulfurobacteriales	Desulfurobacteriaceae	Thermovibrio	Thermovibrio ammonificans	Thermovibrio ammonificans HB-1
444958	GCF_000185985.2	859654	representative genome	722585	not_in_others	not_in_others	859654	Bacteria	Proteobacteria	Gammaproteobacteria	Enterobacterales	Enterobacteriaceae	Candidatus Blochmannia	Candidatus Blochmannia vafer	Candidatus Blochmannia vafer str. BVAF
275868	GCF_000186005.1	943945	representative genome	1118751	mscl_only	mscl_only	943945	Bacteria	Tenericutes	Mollicutes	Mycoplasmatales	Mycoplasmataceae	Mycoplasmopsis	Mycoplasmopsis fermentans	Mycoplasmopsis fermentans M64
275888	GCF_000186225.1	693979	representative genome	3998906	mscl_only	mscl_only	693979	Bacteria	Bacteroidetes	Bacteroidia	Bacteroidales	Bacteroidaceae	Bacteroides	Bacteroides helcogenes	Bacteroides helcogenes P 36-108
275908	GCF_000186245.1	749222	representative genome	2101285	mscl_only	mscl_only	749222	Bacteria	Proteobacteria	Epsilonproteobacteria	Campylobacterales	Sulfurovaceae	Nitratifractor	Nitratifractor salsuginis	Nitratifractor salsuginis DSM 16511
275928	GCF_000186265.1	688270	representative genome	4888353	mscl_only	mscl_only	688270	Bacteria	Bacteroidetes	Flavobacteriia	Flavobacteriales	Flavobacteriaceae	Cellulophaga	Cellulophaga algicola	Cellulophaga algicola DSM 14237
275948	GCF_000186345.1	575540	representative genome	5529304	not_in_others	not_in_others	575540	Bacteria	Planctomycetes	Planctomycetia	Isosphaerales	Isosphaeraceae	Isosphaera	Isosphaera pallida	Isosphaera pallida ATCC 43644
275968	GCF_000186365.1	765177	representative genome	1314639	not_in_others	not_in_others	765177	Archaea	Crenarchaeota	Thermoprotei	Desulfurococcales	Desulfurococcaceae	Desulfurococcus	Desulfurococcus mucosus	Desulfurococcus mucosus DSM 2162
275988	GCF_000186385.1	709986	representative genome	3498530	mscl_only	mscl_only	709986	Bacteria	Deinococcus-Thermus	Deinococci	Deinococcales	Deinococcaceae	Deinococcus	Deinococcus maricopensis	Deinococcus maricopensis DSM 21211
276008	GCF_000186885.1	577650	representative genome	3851869	not_in_others	not_in_others	577650	Bacteria	Proteobacteria	Deltaproteobacteria	Desulfobacterales	Desulfobulbaceae	Desulfobulbus	Desulfobulbus propionicus	Desulfobulbus propionicus DSM 2032
355968	GCF_000189295.2	641491	representative genome	3858580	not_in_others	not_in_others	641491	Bacteria	Proteobacteria	Deltaproteobacteria	Desulfovibrionales	Desulfovibrionaceae	Pseudodesulfovibrio	NA	Pseudodesulfovibrio mercurii
284908	GCF_000189775.2	858215	representative genome	2534358	not_in_others	not_in_others	858215	Bacteria	Firmicutes	Clostridia	Thermoanaerobacterales	Thermoanaerobacterales Family III. Incertae Sedis	Thermoanaerobacterium	Thermoanaerobacterium xylanolyticum	Thermoanaerobacterium xylanolyticum LX-11
249468	GCF_000190315.1	985053	representative genome	2298983	not_in_others	not_in_others	985053	Archaea	Crenarchaeota	Thermoprotei	Thermoproteales	Thermoproteaceae	Vulcanisaeta	Vulcanisaeta moutnovskia	Vulcanisaeta moutnovskia 768-28
249488	GCF_000190435.1	158189	representative genome	3316466	mscl_only	mscl_only	158189	Bacteria	Spirochaetes	Spirochaetia	Spirochaetales	Sphaerochaetaceae	Sphaerochaeta	Sphaerochaeta globosa	Sphaerochaeta globosa str. Buddy
276088	GCF_000190555.1	693977	representative genome	2886836	mscl_only	mscl_only	693977	Bacteria	Deinococcus-Thermus	Deinococci	Deinococcales	Deinococcaceae	Deinococcus	Deinococcus proteolyticus	Deinococcus proteolyticus MRP
276108	GCF_000190575.1	667015	representative genome	4308663	mscl_only	mscl_only	667015	Bacteria	Bacteroidetes	Bacteroidia	Bacteroidales	Bacteroidaceae	Phocaeicola	Phocaeicola salanitronis	Phocaeicola salanitronis DSM 18170
276128	GCF_000190595.1	867900	representative genome	3765936	mscl_only	mscl_only	867900	Bacteria	Bacteroidetes	Flavobacteriia	Flavobacteriales	Flavobacteriaceae	Cellulophaga	Cellulophaga lytica	Cellulophaga lytica DSM 7489
276148	GCF_000190635.1	645991	representative genome	3406739	not_in_others	not_in_others	645991	Bacteria	Firmicutes	Clostridia	Eubacteriales	Desulfitobacteriaceae	Syntrophobotulus	Syntrophobotulus glycolicus	Syntrophobotulus glycolicus DSM 8271
255378	GCF_000190735.1	762903	representative genome	4635236	mscl_only	mscl_only	762903	Bacteria	Bacteroidetes	Sphingobacteriia	Sphingobacteriales	Sphingobacteriaceae	Pseudopedobacter	Pseudopedobacter saltans	Pseudopedobacter saltans DSM 12145
276188	GCF_000191045.1	868864	representative genome	1541968	not_in_others	not_in_others	868864	Bacteria	Aquificae	Aquificae	Desulfurobacteriales	Desulfurobacteriaceae	Desulfurobacterium	Desulfurobacterium thermolithotrophum	Desulfurobacterium thermolithotrophum DSM 11699
355058	GCF_000191145.1	871585	reference genome	3862530	mscl_only	mscl_only	871585	Bacteria	Proteobacteria	Gammaproteobacteria	Moraxellales	Moraxellaceae	Acinetobacter	Acinetobacter pittii	Acinetobacter pittii PHEA-2
249428	GCF_000191585.1	877455	representative genome	2583753	not_in_others	not_in_others	877455	Archaea	Euryarchaeota	Methanobacteria	Methanobacteriales	Methanobacteriaceae	Methanobacterium	NA	Methanobacterium lacus
256158	GCF_000192745.1	991905	representative genome	4718963	mscl_only	mscl_only	991905	Bacteria	Proteobacteria	Alphaproteobacteria	Rhodobacterales	Rhodobacteraceae	Polymorphum	Polymorphum gilvum	Polymorphum gilvum SL003B-26A1
251878	GCF_000192865.1	717774	representative genome	4684316	not_in_others	not_in_others	717774	Bacteria	Proteobacteria	Gammaproteobacteria	Oceanospirillales	Oceanospirillaceae	Marinomonas	Marinomonas mediterranea	Marinomonas mediterranea MMB-1
254418	GCF_000193375.1	999630	representative genome	1936063	not_in_others	not_in_others	999630	Archaea	Crenarchaeota	Thermoprotei	Thermoproteales	Thermoproteaceae	Thermoproteus	Thermoproteus uzoniensis	Thermoproteus uzoniensis 768-20
375258	GCF_000194115.1	695562	representative genome	1977087	mscl_only	mscl_only	695562	Bacteria	Firmicutes	Bacilli	Lactobacillales	Lactobacillaceae	Lactobacillus	Lactobacillus amylovorus	Lactobacillus amylovorus GRL1118
254938	GCF_000194135.1	760142	representative genome	1694430	not_in_others	not_in_others	760142	Bacteria	Proteobacteria	Deltaproteobacteria	Desulfurellales	Desulfurellaceae	Hippea	Hippea maritima	Hippea maritima DSM 10411
254958	GCF_000194605.1	755732	representative genome	4633577	mscl_only	mscl_only	755732	Bacteria	Bacteroidetes	Flavobacteriia	Flavobacteriales	Crocinitomicaceae	Fluviicola	Fluviicola taffensis	Fluviicola taffensis DSM 16823
254978	GCF_000194625.1	693661	representative genome	1901943	not_in_others	not_in_others	693661	Archaea	Euryarchaeota	Archaeoglobi	Archaeoglobales	Archaeoglobaceae	Archaeoglobus	Archaeoglobus veneficus	Archaeoglobus veneficus SNP6
266828	GCF_000195275.1	869209	representative genome	2897425	not_in_others	not_in_others	869209	Bacteria	Spirochaetes	Spirochaetia	Spirochaetales	Treponemataceae	Treponema	Treponema succinifaciens	Treponema succinifaciens DSM 2489
266848	GCF_000195295.1	880072	representative genome	3282536	mscl_only	mscl_only	880072	Bacteria	Proteobacteria	Deltaproteobacteria	Syntrophales	Syntrophaceae	Desulfobacca	Desulfobacca acetoxidans	Desulfobacca acetoxidans DSM 11109
266888	GCF_000195315.1	700015	representative genome	2115681	mscl_only	mscl_only	700015	Bacteria	Actinobacteria	Coriobacteriia	Coriobacteriales	Coriobacteriaceae	Coriobacterium	Coriobacterium glomerans	Coriobacterium glomerans PW2
266868	GCF_000195335.1	869210	representative genome	2269167	not_in_others	not_in_others	869210	Bacteria	Deinococcus-Thermus	Deinococci	Thermales	Thermaceae	Marinithermus	Marinithermus hydrothermalis	Marinithermus hydrothermalis DSM 14884
380478	GCF_000195555.1	622488	representative genome	1945310	not_in_others	not_in_others	622488	Bacteria	Proteobacteria	Gammaproteobacteria	Thiotrichales	Francisellaceae	Francisella	NA	Francisella hispaniensis
264378	GCF_000195915.1	273075	representative genome	1564906	not_in_others	not_in_others	273075	Archaea	Candidatus Thermoplasmatota	Thermoplasmata	Thermoplasmatales	Thermoplasmataceae	Thermoplasma	Thermoplasma acidophilum	Thermoplasma acidophilum DSM 1728
81251	GCF_000195935.2	272844	representative genome	1768562	not_in_others	not_in_others	272844	Archaea	Euryarchaeota	Thermococci	Thermococcales	Thermococcaceae	Pyrococcus	Pyrococcus abyssi	Pyrococcus abyssi GE5
538048	GCF_000195955.2	83332	reference genome	4411532	mscl_only	mscl_only	83332	Bacteria	Actinobacteria	Actinomycetia	Corynebacteriales	Mycobacteriaceae	Mycobacterium	Mycobacterium tuberculosis	Mycobacterium tuberculosis H37Rv
264438	GCF_000195975.1	84588	representative genome	2434428	not_in_others	not_in_others	84588	Bacteria	Cyanobacteria	unassigned_Cyanobacteria	Synechococcales	Prochlorococcaceae	Parasynechococcus	Parasynechococcus marenigrum	Parasynechococcus marenigrum WH 8102
264498	GCF_000196035.1	169963	reference genome	2944528	mscl_only	mscl_only	169963	Bacteria	Firmicutes	Bacilli	Bacillales	Listeriaceae	Listeria	Listeria monocytogenes	Listeria monocytogenes EGD-e
264538	GCF_000196075.1	218496	representative genome	925938	mscl_only	mscl_only	218496	Bacteria	Actinobacteria	Actinomycetia	Micrococcales	Tropherymataceae	Tropheryma	Tropheryma whipplei	Tropheryma whipplei TW08/27
264558	GCF_000196095.1	223926	representative genome	5165770	arfa_only	arfa_only	223926	Bacteria	Proteobacteria	Gammaproteobacteria	Vibrionales	Vibrionaceae	Vibrio	Vibrio parahaemolyticus	Vibrio parahaemolyticus RIMD 2210633
264578	GCF_000196115.1	243090	representative genome	7145576	mscl_only	mscl_only	243090	Bacteria	Planctomycetes	Planctomycetia	Pirellulales	Pirellulaceae	Rhodopirellula	Rhodopirellula baltica	Rhodopirellula baltica SH 1
264598	GCF_000196135.1	273121	representative genome	2110355	not_in_others	not_in_others	273121	Bacteria	Proteobacteria	Epsilonproteobacteria	Campylobacterales	Helicobacteraceae	Wolinella	Wolinella succinogenes	Wolinella succinogenes DSM 1740
264618	GCF_000196155.1	243265	representative genome	5688987	arfa_only	arfa_only	243265	Bacteria	Proteobacteria	Gammaproteobacteria	Enterobacterales	Morganellaceae	Photorhabdus	Photorhabdus laumondii	Photorhabdus laumondii subsp. laumondii TTO1
264718	GCF_000196275.1	319795	representative genome	3247018	mscl_only	mscl_only	319795	Bacteria	Deinococcus-Thermus	Deinococci	Deinococcales	Deinococcaceae	Deinococcus	Deinococcus geothermalis	Deinococcus geothermalis DSM 11300
264758	GCF_000196315.1	216432	representative genome	2952962	mscl_only	mscl_only	216432	Bacteria	Bacteroidetes	Flavobacteriia	Flavobacteriales	Flavobacteriaceae	Croceibacter	Croceibacter atlanticus	Croceibacter atlanticus HTCC2559
264798	GCF_000196355.1	323848	representative genome	3234309	not_in_others	not_in_others	323848	Bacteria	Proteobacteria	Betaproteobacteria	Nitrosomonadales	Nitrosomonadaceae	Nitrosospira	Nitrosospira multiformis	Nitrosospira multiformis ATCC 25196
264858	GCF_000196435.1	382640	representative genome	2642404	mscl_only	mscl_only	382640	Bacteria	Proteobacteria	Alphaproteobacteria	Hyphomicrobiales	Bartonellaceae	Bartonella	Bartonella tribocorum	Bartonella tribocorum CIP 105476
264878	GCF_000196455.1	1511	representative genome	2715461	mscl_only	mscl_only	1511	Bacteria	Firmicutes	Clostridia	Eubacteriales	Peptostreptococcaceae	Acetoanaerobium	NA	Acetoanaerobium sticklandii
264898	GCF_000196475.1	291112	representative genome	5094138	not_in_others	not_in_others	291112	Bacteria	Proteobacteria	Gammaproteobacteria	Enterobacterales	Morganellaceae	Photorhabdus	NA	Photorhabdus asymbiotica
264918	GCF_000196495.1	316275	representative genome	4655660	arfa_only	arfa_only	316275	Bacteria	Proteobacteria	Gammaproteobacteria	Vibrionales	Vibrionaceae	Aliivibrio	Aliivibrio salmonicida	Aliivibrio salmonicida LFI1238
264938	GCF_000196515.1	551115	representative genome	5486145	not_in_others	not_in_others	551115	Bacteria	Cyanobacteria	unassigned_Cyanobacteria	Nostocales	Nostocaceae	Trichormus	Trichormus azollae	'Nostoc azollae' 0708
264958	GCF_000196535.1	548479	representative genome	2146480	not_in_others	not_in_others	548479	Bacteria	Actinobacteria	Actinomycetia	Actinomycetales	Actinomycetaceae	Mobiluncus	Mobiluncus curtisii	Mobiluncus curtisii ATCC 43063
264978	GCF_000196555.1	565042	representative genome	2385164	mscl_only	mscl_only	565042	Bacteria	Actinobacteria	Actinomycetia	Bifidobacteriales	Bifidobacteriaceae	Bifidobacterium	Bifidobacterium longum	Bifidobacterium longum subsp. longum JCM 1217
265038	GCF_000196615.1	634500	representative genome	5372268	both	overlap	634500	Bacteria	Proteobacteria	Gammaproteobacteria	Enterobacterales	Erwiniaceae	Erwinia	Erwinia billingiae	Erwinia billingiae Eb661
265078	GCF_000196655.1	644295	representative genome	2406232	not_in_others	not_in_others	644295	Archaea	Euryarchaeota	Methanomicrobia	Methanosarcinales	Methanosarcinaceae	Methanohalobium	Methanohalobium evestigatum	Methanohalobium evestigatum Z-7303
265158	GCF_000196795.1	436717	representative genome	4152543	mscl_only	mscl_only	436717	Bacteria	Proteobacteria	Gammaproteobacteria	Moraxellales	Moraxellaceae	Acinetobacter	Acinetobacter oleivorans	Acinetobacter oleivorans DR1
1718291	GCF_000196875.2	768066	representative genome	4061825	not_in_others	not_in_others	768066	Bacteria	Proteobacteria	Gammaproteobacteria	Oceanospirillales	Halomonadaceae	Halomonas	Halomonas elongata	Halomonas elongata DSM 2581
265258	GCF_000196895.1	795797	representative genome	3698650	not_in_others	not_in_others	795797	Archaea	Euryarchaeota	Halobacteria	Halobacteriales	Halobacteriaceae	Halalkalicoccus	Halalkalicoccus jeotgali	Halalkalicoccus jeotgali B3
272218	GCF_000198775.1	882378	representative genome	3750138	mscl_only	mscl_only	882378	Bacteria	Proteobacteria	Betaproteobacteria	Burkholderiales	Burkholderiaceae	Mycetohabitans	Mycetohabitans rhizoxinica	Mycetohabitans rhizoxinica HKI 454
265378	GCF_000199675.1	926569	representative genome	3532378	mscl_only	mscl_only	926569	Bacteria	Chloroflexi	Anaerolineae	Anaerolineales	Anaerolineaceae	Anaerolinea	Anaerolinea thermophila	Anaerolinea thermophila UNI-1
295088	GCF_000200595.1	936155	representative genome	1672681	not_in_others	not_in_others	936155	Bacteria	Proteobacteria	Epsilonproteobacteria	Campylobacterales	Helicobacteraceae	Helicobacter	Helicobacter felis	Helicobacter felis ATCC 49179
265418	GCF_000200735.1	941640	representative genome	1147259	not_in_others	not_in_others	941640	Bacteria	Tenericutes	Mollicutes	Mycoplasmatales	Mycoplasmataceae	Mycoplasma	Mycoplasma haemofelis	Mycoplasma haemofelis str. Langford 1
263258	GCF_000202835.1	926570	representative genome	4214744	mscl_only	mscl_only	926570	Bacteria	Proteobacteria	Alphaproteobacteria	Rhodospirillales	Acetobacteraceae	Acidiphilium	Acidiphilium multivorum	Acidiphilium multivorum AIU301
263638	GCF_000203215.1	708248	representative genome	709270	not_in_others	not_in_others	708248	Bacteria	Tenericutes	Mollicutes	Mycoplasmatales	Mycoplasmataceae	Mycoplasma	Mycoplasma suis	Mycoplasma suis KI3806
272238	GCF_000204155.1	263358	representative genome	6732271	mscl_only	mscl_only	263358	Bacteria	Actinobacteria	Actinomycetia	Micromonosporales	Micromonosporaceae	Micromonospora	Micromonospora maris	Micromonospora maris AB-18-032
371638	GCF_000204255.1	331636	representative genome	1179220	not_in_others	not_in_others	331636	Bacteria	Chlamydiae	Chlamydiia	Chlamydiales	Chlamydiaceae	Chlamydia	Chlamydia psittaci	Chlamydia psittaci 6BC
273778	GCF_000204415.1	990316	representative genome	3026645	mscl_only	mscl_only	990316	Archaea	Euryarchaeota	Methanomicrobia	Methanotrichales	Methanotrichaceae	Methanothrix	Methanothrix soehngenii	Methanothrix soehngenii GP6
274058	GCF_000204925.1	1006006	representative genome	1840348	not_in_others	not_in_others	1006006	Archaea	Crenarchaeota	Thermoprotei	Sulfolobales	Sulfolobaceae	Metallosphaera	Metallosphaera cuprina	Metallosphaera cuprina Ar-4
274098	GCF_000208385.1	760011	representative genome	2227296	mscl_only	mscl_only	760011	Bacteria	Spirochaetes	Spirochaetia	Spirochaetales	Sphaerochaetaceae	Sphaerochaeta	Sphaerochaeta coccoides	Sphaerochaeta coccoides DSM 17374
274118	GCF_000208405.1	546271	representative genome	2568361	not_in_others	not_in_others	546271	Bacteria	Firmicutes	Negativicutes	Selenomonadales	Selenomonadaceae	Selenomonas	Selenomonas sputigena	Selenomonas sputigena ATCC 35185
516858	GCF_000210915.2	862908	representative genome	3437906	not_in_others	not_in_others	862908	Bacteria	Proteobacteria	Oligoflexia	Bacteriovoracales	Halobacteriovoraceae	Halobacteriovorax	Halobacteriovorax marinus	Halobacteriovorax marinus SJ
280508	GCF_000212375.1	879243	representative genome	2186370	mscl_only	mscl_only	879243	Bacteria	Bacteroidetes	Bacteroidia	Bacteroidales	Porphyromonadaceae	Porphyromonas	Porphyromonas asaccharolytica	Porphyromonas asaccharolytica DSM 20707
280488	GCF_000212395.1	747365	representative genome	1898865	not_in_others	not_in_others	747365	Bacteria	Firmicutes	Clostridia	Thermoanaerobacterales	Thermodesulfobiaceae	Thermodesulfobium	Thermodesulfobium narugense	Thermodesulfobium narugense DSM 14796
280528	GCF_000212415.1	906968	representative genome	3055580	not_in_others	not_in_others	906968	Bacteria	Spirochaetes	Spirochaetia	Spirochaetales	Treponemataceae	Treponema	Treponema brennaborense	Treponema brennaborense DSM 12168
351508	GCF_000212675.2	690850	representative genome	4200534	mscl_only	mscl_only	690850	Bacteria	Proteobacteria	Deltaproteobacteria	Desulfovibrionales	Desulfovibrionaceae	Desulfocurvibacter	Desulfocurvibacter africanus	Desulfocurvibacter africanus subsp. africanus str. Walvis Bay
281648	GCF_000212695.1	590998	representative genome	4266344	mscl_only	mscl_only	590998	Bacteria	Actinobacteria	Actinomycetia	Micrococcales	Cellulomonadaceae	Cellulomonas	Cellulomonas fimi	Cellulomonas fimi ATCC 484
281628	GCF_000212735.1	760192	representative genome	8771651	mscl_only	mscl_only	760192	Bacteria	Bacteroidetes	Saprospiria	Saprospirales	Haliscomenobacteraceae	Haliscomenobacter	Haliscomenobacter hydrossis	Haliscomenobacter hydrossis DSM 1100
281988	GCF_000213215.1	933801	representative genome	2137654	not_in_others	not_in_others	933801	Archaea	Crenarchaeota	Thermoprotei	Sulfolobales	Sulfolobaceae	Acidianus	Acidianus hospitalis	Acidianus hospitalis W1
282008	GCF_000213235.1	1209989	representative genome	2759867	not_in_others	not_in_others	1209989	Bacteria	Firmicutes	Clostridia	Thermosediminibacterales	Tepidanaerobacteraceae	Tepidanaerobacter	Tepidanaerobacter acetatoxydans	Tepidanaerobacter acetatoxydans Re1
282328	GCF_000213255.1	697281	representative genome	3135972	not_in_others	not_in_others	697281	Bacteria	Firmicutes	Clostridia	Thermoanaerobacterales	Thermoanaerobacterales Family IV. Incertae Sedis	Mahella	Mahella australiensis	Mahella australiensis 50-1 BON
284928	GCF_000213655.1	715451	representative genome	4972148	not_in_others	not_in_others	715451	Bacteria	Proteobacteria	Gammaproteobacteria	Alteromonadales	Alteromonadaceae	Alteromonas	NA	Alteromonas naphthalenivorans
285098	GCF_000214155.1	875328	representative genome	4643668	mscl_only	mscl_only	875328	Bacteria	Actinobacteria	Actinomycetia	Corynebacteriales	Mycobacteriaceae	Mycolicibacter	NA	Mycolicibacter sinensis
284648	GCF_000214175.1	443218	representative genome	4863490	mscl_only	mscl_only	443218	Bacteria	Actinobacteria	Actinomycetia	Corynebacteriales	Mycobacteriaceae	Hoyosella	Hoyosella subflava	Hoyosella subflava DQS3-9A1
284668	GCF_000214215.1	491952	representative genome	3899940	not_in_others	not_in_others	491952	Bacteria	Proteobacteria	Gammaproteobacteria	Oceanospirillales	Oceanospirillaceae	Marinomonas	Marinomonas posidonica	Marinomonas posidonica IVIA-Po-181
284768	GCF_000214235.1	768492	representative genome	5442880	both	proximal	768492	Bacteria	Proteobacteria	Gammaproteobacteria	Enterobacterales	Yersiniaceae	Serratia	Serratia plymuthica	Serratia plymuthica AS9
285118	GCF_000214355.1	545695	representative genome	3855671	not_in_others	not_in_others	545695	Bacteria	Spirochaetes	Spirochaetia	Spirochaetales	Breznakiellaceae	Leadbettera	Leadbettera azotonutricia	Leadbettera azotonutricia ZAS-9
285138	GCF_000214375.1	545694	representative genome	4059867	not_in_others	not_in_others	545694	Bacteria	Spirochaetes	Spirochaetia	Spirochaetales	Treponemataceae	Treponema	Treponema primitia	Treponema primitia ZAS-2
284688	GCF_000214415.1	880724	representative genome	1854197	not_in_others	not_in_others	880724	Archaea	Euryarchaeota	Methanococci	Methanococcales	Methanocaldococcaceae	Methanotorris	Methanotorris igneus	Methanotorris igneus Kol 5
285058	GCF_000214665.1	857087	representative genome	5051681	mscl_only	mscl_only	857087	Bacteria	Proteobacteria	Gammaproteobacteria	Methylococcales	Methylococcaceae	Methylomonas	Methylomonas methanica	Methylomonas methanica MC09
285078	GCF_000214725.1	868131	representative genome	2546541	not_in_others	not_in_others	868131	Archaea	Euryarchaeota	Methanobacteria	Methanobacteriales	Methanobacteriaceae	Methanobacterium	NA	Methanobacterium paludis
285348	GCF_000214825.1	717773	representative genome	1932455	not_in_others	not_in_others	717773	Bacteria	Proteobacteria	Gammaproteobacteria	Thiotrichales	Piscirickettsiaceae	Thiomicrospira	Thiomicrospira cyclica	Thiomicrospira cyclica ALM1
286248	GCF_000215085.1	696281	representative genome	3969014	not_in_others	not_in_others	696281	Bacteria	Firmicutes	Clostridia	Eubacteriales	Peptococcaceae	Desulforamulus	Desulforamulus ruminis	Desulforamulus ruminis DSM 2154
286228	GCF_000215105.1	743718	representative genome	3307740	mscl_only	mscl_only	743718	Bacteria	Actinobacteria	Actinomycetia	Micrococcales	Promicromonosporaceae	Isoptericola	Isoptericola variabilis	Isoptericola variabilis 225
291898	GCF_000215705.1	365046	representative genome	4070193	mscl_only	mscl_only	365046	Bacteria	Proteobacteria	Betaproteobacteria	Burkholderiales	Comamonadaceae	Ramlibacter	Ramlibacter tataouinensis	Ramlibacter tataouinensis TTB310
291958	GCF_000215975.1	795359	representative genome	1634377	mscl_only	mscl_only	795359	Bacteria	Thermodesulfobacteria	Thermodesulfobacteria	Thermodesulfobacteriales	Thermodesulfobacteriaceae	Thermodesulfobacterium	Thermodesulfobacterium geofontis	Thermodesulfobacterium geofontis OPF15
291978	GCF_000215995.1	529709	representative genome	1716818	not_in_others	not_in_others	529709	Archaea	Euryarchaeota	Thermococci	Thermococcales	Thermococcaceae	Pyrococcus	Pyrococcus yayanosii	Pyrococcus yayanosii CH1
292718	GCF_000217655.1	545776	representative genome	1133390	not_in_others	not_in_others	545776	Bacteria	Spirochaetes	Spirochaetia	Spirochaetales	Treponemataceae	Treponema	Treponema paraluiscuniculi	Treponema paraluiscuniculi Cuniculi A
290608	GCF_000217715.1	797210	representative genome	4355268	not_in_others	not_in_others	797210	Archaea	Euryarchaeota	Halobacteria	Natrialbales	Natrialbaceae	Halopiger	Halopiger xanaduensis	Halopiger xanaduensis SH-6
291998	GCF_000217795.1	667014	representative genome	2322224	not_in_others	not_in_others	667014	Bacteria	Thermodesulfobacteria	Thermodesulfobacteria	Thermodesulfobacteriales	Thermodesulfobacteriaceae	Thermodesulfatator	Thermodesulfatator indicus	Thermodesulfatator indicus DSM 15286
292758	GCF_000217815.1	688269	representative genome	2039943	not_in_others	not_in_others	688269	Bacteria	Thermotogae	Thermotogae	Thermotogales	Thermotogaceae	Pseudothermotoga	Pseudothermotoga thermarum	Pseudothermotoga thermarum DSM 5069
291818	GCF_000217995.1	679901	representative genome	2138444	not_in_others	not_in_others	679901	Archaea	Euryarchaeota	Methanomicrobia	Methanosarcinales	Methanosarcinaceae	Methanosalsum	Methanosalsum zhilinae	Methanosalsum zhilinae DSM 4017
291178	GCF_000218545.1	593907	representative genome	3526441	mscl_only	mscl_only	593907	Bacteria	Actinobacteria	Actinomycetia	Micrococcales	Cellulomonadaceae	Cellulomonas	Cellulomonas gilvus	Cellulomonas gilvus ATCC 13127
292128	GCF_000218565.1	504832	representative genome	3896074	mscl_only	mscl_only	504832	Bacteria	Proteobacteria	Alphaproteobacteria	Hyphomicrobiales	Nitrobacteraceae	Afipia	Afipia carboxidovorans	Afipia carboxidovorans OM5
291158	GCF_000218625.1	717231	representative genome	2526590	not_in_others	not_in_others	717231	Bacteria	Deferribacteres	Deferribacteres	Deferribacterales	Flexistipitaceae	Flexistipes	Flexistipes sinusarabici	Flexistipes sinusarabici DSM 4947
292148	GCF_000218855.1	991791	representative genome	4145581	not_in_others	not_in_others	991791	Bacteria	Firmicutes	Clostridia	Eubacteriales	Clostridiaceae	Clostridium	Clostridium acetobutylicum	Clostridium acetobutylicum DSM 1731
292608	GCF_000218895.1	761193	representative genome	6919729	mscl_only	mscl_only	761193	Bacteria	Bacteroidetes	Cytophagia	Cytophagales	Spirosomaceae	Runella	Runella slithyformis	Runella slithyformis DSM 19594
292298	GCF_000219045.1	573569	representative genome	2035931	not_in_others	not_in_others	573569	Bacteria	Proteobacteria	Gammaproteobacteria	Thiotrichales	Francisellaceae	Francisella	NA	Francisella salina
441658	GCF_000219355.1	696127	representative genome	1183732	not_in_others	not_in_others	696127	Bacteria	Proteobacteria	Alphaproteobacteria	Rickettsiales	Candidatus Midichloriaceae	Candidatus Midichloria	Candidatus Midichloria mitochondrii	Candidatus Midichloria mitochondrii IricVA
294728	GCF_000219725.1	744872	representative genome	3239340	not_in_others	not_in_others	744872	Bacteria	Spirochaetes	Spirochaetia	Spirochaetales	Breznakiellaceae	Gracilinema	Gracilinema caldarium	Gracilinema caldarium DSM 7334
294248	GCF_000219805.1	1045854	representative genome	1441470	mscl_only	mscl_only	1045854	Bacteria	Firmicutes	Bacilli	Lactobacillales	Lactobacillaceae	Weissella	Weissella koreensis	Weissella koreensis KACC 15510
383228	GCF_000219915.2	1036672	representative genome	4423879	mscl_only	mscl_only	1036672	Bacteria	Proteobacteria	Betaproteobacteria	Burkholderiales	Alcaligenaceae	Advenella	Advenella kashmirensis	Advenella kashmirensis WT001
1191601	GCF_000220705.2	1038929	representative genome	7137891	mscl_only	mscl_only	1038929	Bacteria	Actinobacteria	Actinomycetia	Streptomycetales	Streptomycetaceae	Streptomyces	Streptomyces xinghaiensis	Streptomyces xinghaiensis S187
441738	GCF_000221985.1	1054460	representative genome	2195458	mscl_only	mscl_only	1054460	Bacteria	Firmicutes	Bacilli	Lactobacillales	Streptococcaceae	Streptococcus	Streptococcus pseudopneumoniae	Streptococcus pseudopneumoniae IS7493
298408	GCF_000222305.1	521010	representative genome	1403443	not_in_others	not_in_others	521010	Bacteria	Spirochaetes	Spirochaetia	Spirochaetales	Borreliaceae	Borreliella	Borreliella bissettiae	Borreliella bissettii DN127
298368	GCF_000222485.1	880070	representative genome	6221273	mscl_only	mscl_only	880070	Bacteria	Bacteroidetes	Cytophagia	Cytophagales	Cyclobacteriaceae	Cyclobacterium	Cyclobacterium marinum	Cyclobacterium marinum DSM 745
369568	GCF_000222975.1	1035377	representative genome	4658411	both	distal	1035377	Bacteria	Proteobacteria	Gammaproteobacteria	Enterobacterales	Yersiniaceae	Yersinia	Yersinia pestis	Yersinia pestis A1122
370278	GCF_000223215.1	1045858	representative genome	3308048	not_in_others	not_in_others	1045858	Bacteria	Spirochaetes	Spirochaetia	Brachyspirales	Brachyspiraceae	Brachyspira	Brachyspira intermedia	Brachyspira intermedia PWS/A
304318	GCF_000223395.1	694429	representative genome	1843267	not_in_others	not_in_others	694429	Archaea	Crenarchaeota	Thermoprotei	Desulfurococcales	Pyrodictiaceae	Pyrolobus	Pyrolobus fumarii	Pyrolobus fumarii 1A
91391	GCF_000224005.2	765910	representative genome	3779112	not_in_others	not_in_others	765910	Bacteria	Proteobacteria	Gammaproteobacteria	Chromatiales	Chromatiaceae	Marichromatium	Marichromatium purpuratum	Marichromatium purpuratum 984
300848	GCF_000224085.1	886377	representative genome	3842422	mscl_only	mscl_only	886377	Bacteria	Bacteroidetes	Flavobacteriia	Flavobacteriales	Flavobacteriaceae	Muricauda	Muricauda ruestringensis	Muricauda ruestringensis DSM 13258
301948	GCF_000224675.1	885040	representative genome	5012132	both	proximal	885040	Bacteria	Proteobacteria	Gammaproteobacteria	Enterobacterales	Enterobacteriaceae	Enterobacter	NA	Enterobacter soli
552428	GCF_000224965.2	1075106	representative genome	1938583	mscl_only	mscl_only	1075106	Bacteria	Actinobacteria	Actinomycetia	Bifidobacteriales	Bifidobacteriaceae	Bifidobacterium	Bifidobacterium animalis	Bifidobacterium animalis subsp. lactis BLC1
376828	GCF_000225955.1	1036743	representative genome	4352825	not_in_others	not_in_others	1036743	Bacteria	Proteobacteria	Alphaproteobacteria	Rhodospirillales	Rhodospirillaceae	Rhodospirillum	Rhodospirillum rubrum	Rhodospirillum rubrum F11
304808	GCF_000226295.1	981222	representative genome	3695372	mscl_only	mscl_only	981222	Bacteria	Acidobacteria	Blastocatellia	NA	NA	Chloracidobacterium	Chloracidobacterium thermophilum	Chloracidobacterium thermophilum B
304828	GCF_000226315.1	856793	representative genome	2481983	mscl_only	mscl_only	856793	Bacteria	Proteobacteria	Alphaproteobacteria	NA	NA	Micavibrio	Micavibrio aeruginosavorus	Micavibrio aeruginosavorus ARL-13
305718	GCF_000226565.1	1085623	representative genome	4134229	mscl_only	mscl_only	1085623	Bacteria	Proteobacteria	Gammaproteobacteria	Alteromonadales	Alteromonadaceae	Glaciecola	Glaciecola nitratireducens	Glaciecola nitratireducens FR1064
305888	GCF_000226625.1	1008459	representative genome	1638559	mscl_only	mscl_only	1008459	Bacteria	Proteobacteria	Betaproteobacteria	Burkholderiales	Alcaligenaceae	Taylorella	Taylorella asinigenitalis	Taylorella asinigenitalis MCE3
961761	GCF_000226975.2	358396	representative genome	4381543	not_in_others	not_in_others	358396	Archaea	Euryarchaeota	Halobacteria	Natrialbales	Natrialbaceae	Halobiforma	Halobiforma lacisalsi	Halobiforma lacisalsi AJ5
91421	GCF_000227665.2	717772	representative genome	2158359	not_in_others	not_in_others	717772	Bacteria	Proteobacteria	Gammaproteobacteria	Thiotrichales	Piscirickettsiaceae	Thiomicrospira	Thiomicrospira aerophila	Thiomicrospira aerophila AL3
91361	GCF_000227685.2	713585	representative genome	3756729	not_in_others	not_in_others	713585	Bacteria	Proteobacteria	Gammaproteobacteria	Chromatiales	Ectothiorhodospiraceae	Thioalkalivibrio	Thioalkalivibrio paradoxus	Thioalkalivibrio paradoxus ARh 1
511878	GCF_000227705.2	717605	representative genome	4355525	not_in_others	not_in_others	717605	Bacteria	Firmicutes	Bacilli	Bacillales	Paenibacillaceae	Thermobacillus	Thermobacillus composti	Thermobacillus composti KWC4
446758	GCF_000227745.2	765911	representative genome	5017071	not_in_others	not_in_others	765911	Bacteria	Proteobacteria	Gammaproteobacteria	Chromatiales	Chromatiaceae	Thiocystis	Thiocystis violascens	Thiocystis violascens DSM 198
88911	GCF_000230655.2	243274	representative genome	1869644	not_in_others	not_in_others	243274	Bacteria	Thermotogae	Thermotogae	Thermotogales	Thermotogaceae	Thermotoga	Thermotoga maritima	Thermotoga maritima MSB8
560798	GCF_000230695.2	666685	representative genome	4225490	mscl_only	mscl_only	666685	Bacteria	Proteobacteria	Gammaproteobacteria	Xanthomonadales	Rhodanobacteraceae	Rhodanobacter	NA	Rhodanobacter denitrificans
516658	GCF_000230715.2	797304	representative genome	3788356	not_in_others	not_in_others	797304	Archaea	Euryarchaeota	Halobacteria	Natrialbales	Natrialbaceae	Natronobacterium	Natronobacterium gregoryi	Natronobacterium gregoryi SP2
524728	GCF_000230735.2	797303	representative genome	4354100	not_in_others	not_in_others	797303	Archaea	Euryarchaeota	Halobacteria	Natrialbales	Natrialbaceae	Natrinema	Natrinema pellirubrum	Natrinema pellirubrum DSM 15624
524668	GCF_000230995.2	754035	representative genome	6200534	mscl_only	mscl_only	754035	Bacteria	Proteobacteria	Alphaproteobacteria	Hyphomicrobiales	Phyllobacteriaceae	Mesorhizobium	Mesorhizobium australicum	Mesorhizobium australicum WSM2073
385888	GCF_000231015.2	768672	representative genome	1384116	not_in_others	not_in_others	768672	Archaea	Crenarchaeota	Thermoprotei	Desulfurococcales	Desulfurococcaceae	Desulfurococcus	Desulfurococcus amylolyticus	Desulfurococcus amylolyticus DSM 16532
419488	GCF_000231385.2	768704	representative genome	4873567	mscl_only	mscl_only	768704	Bacteria	Firmicutes	Clostridia	Eubacteriales	Desulfitobacteriaceae	Desulfosporosinus	Desulfosporosinus meridiei	Desulfosporosinus meridiei DSM 13257
91381	GCF_000231405.2	871968	representative genome	3176073	mscl_only	mscl_only	871968	Bacteria	Firmicutes	Clostridia	Eubacteriales	Desulfitobacteriaceae	Desulfitobacterium	Desulfitobacterium metallireducens	Desulfitobacterium metallireducens DSM 15288
376208	GCF_000233595.1	1095774	representative genome	4867131	mscl_only	mscl_only	1095774	Bacteria	Proteobacteria	Gammaproteobacteria	Enterobacterales	Erwiniaceae	Pantoea	Pantoea ananatis	Pantoea ananatis PA13
653568	GCF_000233715.2	767817	representative genome	4855529	not_in_others	not_in_others	767817	Bacteria	Firmicutes	Clostridia	Eubacteriales	Desulfallaceae	Desulfoscipio	Desulfoscipio gibsoniae	Desulfoscipio gibsoniae DSM 7213
316598	GCF_000233775.1	580340	representative genome	1999646	not_in_others	not_in_others	580340	Bacteria	Synergistetes	Synergistia	Synergistales	Synergistaceae	Thermovirga	Thermovirga lienii	Thermovirga lienii DSM 17291
355238	GCF_000233915.3	1045855	representative genome	3452554	mscl_only	mscl_only	1045855	Bacteria	Proteobacteria	Gammaproteobacteria	Xanthomonadales	Xanthomonadaceae	Pseudoxanthomonas	Pseudoxanthomonas spadix	Pseudoxanthomonas spadix BD-a59
351728	GCF_000234805.1	1104324	representative genome	2467972	not_in_others	not_in_others	1104324	Archaea	Crenarchaeota	Thermoprotei	Thermoproteales	Thermoproteaceae	Pyrobaculum	NA	Pyrobaculum ferrireducens
368598	GCF_000235405.2	771875	representative genome	2166381	mscl_only	mscl_only	771875	Bacteria	Thermotogae	Thermotogae	Thermotogales	Fervidobacteriaceae	Fervidobacterium	Fervidobacterium pennivorans	Fervidobacterium pennivorans DSM 9078
375768	GCF_000235565.1	1110509	representative genome	2571034	not_in_others	not_in_others	1110509	Archaea	Euryarchaeota	Methanomicrobia	Methanotrichales	Methanotrichaceae	Methanothrix	Methanothrix harundinacea	Methanosaeta harundinacea 6Ac
351708	GCF_000235585.1	985665	representative genome	6083395	mscl_only	mscl_only	985665	Bacteria	Firmicutes	Bacilli	Bacillales	Paenibacillaceae	Paenibacillus	Paenibacillus terrae	Paenibacillus terrae HPL-003
354528	GCF_000235605.1	768706	representative genome	5863081	mscl_only	mscl_only	768706	Bacteria	Firmicutes	Clostridia	Eubacteriales	Desulfitobacteriaceae	Desulfosporosinus	Desulfosporosinus orientis	Desulfosporosinus orientis DSM 765
351548	GCF_000236685.1	158190	representative genome	3590853	mscl_only	mscl_only	158190	Bacteria	Spirochaetes	Spirochaetia	Spirochaetales	Sphaerochaetaceae	Sphaerochaeta	Sphaerochaeta pleomorpha	Sphaerochaeta pleomorpha str. Grapes
354838	GCF_000236705.1	926562	representative genome	4000057	mscl_only	mscl_only	926562	Bacteria	Bacteroidetes	Flavobacteriia	Flavobacteriales	Schleiferiaceae	Owenweeksia	Owenweeksia hongkongensis	Owenweeksia hongkongensis DSM 17368
445138	GCF_000236925.1	985002	representative genome	2787638	mscl_only	mscl_only	985002	Bacteria	Firmicutes	Bacilli	Bacillales	Staphylococcaceae	Staphylococcus	NA	Staphylococcus argenteus
351488	GCF_000237085.1	720554	representative genome	4897678	not_in_others	not_in_others	720554	Bacteria	Firmicutes	Clostridia	Eubacteriales	Oscillospiraceae	Acetivibrio	Acetivibrio clariflavus	Acetivibrio clariflavus DSM 19732
441488	GCF_000237205.1	331113	representative genome	2628375	not_in_others	not_in_others	331113	Bacteria	Chlamydiae	Chlamydiia	Parachlamydiales	Simkaniaceae	Simkania	Simkania negevensis	Simkania negevensis Z
324608	GCF_000237305.1	1003195	representative genome	8092553	mscl_only	mscl_only	1003195	Bacteria	Actinobacteria	Actinomycetia	Streptomycetales	Streptomycetaceae	Streptomyces	Streptomyces cattleya	Streptomyces cattleya NRRL 8057 = DSM 46488
351648	GCF_000237845.1	941638	representative genome	1275089	not_in_others	not_in_others	941638	Bacteria	Proteobacteria	Alphaproteobacteria	Rickettsiales	Rickettsiaceae	Rickettsia	Rickettsia slovaca	Rickettsia slovaca 13-B
1202101	GCF_000238255.3	1117319	representative genome	4752413	arfa_only	arfa_only	1117319	Bacteria	Proteobacteria	Gammaproteobacteria	Alteromonadales	Pseudoalteromonadaceae	Pseudoalteromonas	Pseudoalteromonas spongiae	Pseudoalteromonas spongiae UST010723-006
1202041	GCF_000238395.3	1117313	representative genome	4721971	arfa_only	arfa_only	1117313	Bacteria	Proteobacteria	Gammaproteobacteria	Alteromonadales	Pseudoalteromonadaceae	Pseudoalteromonas	Pseudoalteromonas arctica	Pseudoalteromonas arctica A 37-1-2
351568	GCF_000238995.1	1111676	representative genome	919992	not_in_others	not_in_others	1111676	Bacteria	Tenericutes	Mollicutes	Mycoplasmatales	Mycoplasmataceae	Mycoplasma	Mycoplasma haemocanis	Mycoplasma haemocanis str. Illinois
360158	GCF_000240185.1	1125630	reference genome	5682322	mscl_only	mscl_only	1125630	Bacteria	Proteobacteria	Gammaproteobacteria	Enterobacterales	Enterobacteriaceae	Klebsiella	Klebsiella pneumoniae	Klebsiella pneumoniae subsp. pneumoniae HS11286
369148	GCF_000242255.2	767434	representative genome	3603458	mscl_only	mscl_only	767434	Bacteria	Proteobacteria	Gammaproteobacteria	Xanthomonadales	Rhodanobacteraceae	Frateuria	Frateuria aurantia	Frateuria aurantia DSM 6220
521118	GCF_000242335.1	908937	representative genome	3350206	mscl_only	mscl_only	908937	Bacteria	Bacteroidetes	Bacteroidia	Bacteroidales	Prevotellaceae	Prevotella	Prevotella dentalis	Prevotella dentalis DSM 3688
511898	GCF_000242455.2	886293	representative genome	9755686	mscl_only	mscl_only	886293	Bacteria	Planctomycetes	Planctomycetia	Isosphaerales	Isosphaeraceae	Singulisphaera	Singulisphaera acidiphila	Singulisphaera acidiphila DSM 18658
368658	GCF_000242595.2	889378	representative genome	3285855	not_in_others	not_in_others	889378	Bacteria	Spirochaetes	Spirochaetia	Spirochaetales	Spirochaetaceae	Spirochaeta	Spirochaeta africana	Spirochaeta africana DSM 8902
380388	GCF_000242635.2	929556	representative genome	5202069	mscl_only	mscl_only	929556	Bacteria	Bacteroidetes	Sphingobacteriia	Sphingobacteriales	Sphingobacteriaceae	Solitalea	Solitalea canadensis	Solitalea canadensis DSM 3403
552228	GCF_000242855.2	1091041	representative genome	3936866	mscl_only	mscl_only	1091041	Bacteria	Firmicutes	Bacilli	Bacillales	Bacillaceae	Bacillus	Bacillus amyloliquefaciens	Bacillus amyloliquefaciens IT-45
91371	GCF_000243115.2	929713	representative genome	4697343	mscl_only	mscl_only	929713	Bacteria	Bacteroidetes	Chitinophagia	Chitinophagales	Chitinophagaceae	Niabella	Niabella soli	Niabella soli DSM 19437
514018	GCF_000243135.2	871963	representative genome	3624449	mscl_only	mscl_only	871963	Bacteria	Firmicutes	Clostridia	Eubacteriales	Desulfitobacteriaceae	Desulfitobacterium	Desulfitobacterium dichloroeliminans	Desulfitobacterium dichloroeliminans LMG P-21439
414908	GCF_000243155.2	756499	representative genome	4321753	mscl_only	mscl_only	756499	Bacteria	Firmicutes	Clostridia	Eubacteriales	Desulfitobacteriaceae	Desulfitobacterium	Desulfitobacterium dehalogenans	Desulfitobacterium dehalogenans ATCC 51507
355098	GCF_000246855.1	700598	representative genome	9033684	mscl_only	mscl_only	700598	Bacteria	Bacteroidetes	Chitinophagia	Chitinophagales	Chitinophagaceae	Niastella	Niastella koreensis	Niastella koreensis GR20-10
48751	GCF_000246985.2	523849	representative genome	2215172	not_in_others	not_in_others	523849	Archaea	Euryarchaeota	Thermococci	Thermococcales	Thermococcaceae	Thermococcus	Thermococcus litoralis	Thermococcus litoralis DSM 5473
360428	GCF_000247565.1	1142511	representative genome	719535	not_in_others	not_in_others	1142511	Bacteria	Proteobacteria	Gammaproteobacteria	Enterobacterales	Erwiniaceae	Wigglesworthia	Wigglesworthia glossinidia	Wigglesworthia glossinidia endosymbiont of Glossina morsitans morsitans (Yale colony)
360448	GCF_000247605.1	931626	representative genome	4044777	not_in_others	not_in_others	931626	Bacteria	Firmicutes	Clostridia	Eubacteriales	Eubacteriaceae	Acetobacterium	Acetobacterium woodii	Acetobacterium woodii DSM 1030
359698	GCF_000247715.1	1112204	representative genome	5844299	mscl_only	mscl_only	1112204	Bacteria	Actinobacteria	Actinomycetia	Corynebacteriales	Gordoniaceae	Gordonia	Gordonia polyisoprenivorans	Gordonia polyisoprenivorans VH2
361928	GCF_000250635.1	984262	representative genome	4400185	not_in_others	not_in_others	984262	Bacteria	Bacteroidetes	Saprospiria	Saprospirales	Saprospiraceae	Saprospira	Saprospira grandis	Saprospira grandis str. Lewin
367878	GCF_000251105.1	1041930	representative genome	2378438	not_in_others	not_in_others	1041930	Archaea	Euryarchaeota	Methanomicrobia	Methanocellales	Methanocellaceae	Methanocella	Methanocella conradii	Methanocella conradii HZ254
378978	GCF_000252445.1	745776	representative genome	4406036	mscl_only	mscl_only	745776	Bacteria	Deinococcus-Thermus	Deinococci	Deinococcales	Deinococcaceae	Deinococcus	Deinococcus gobiensis	Deinococcus gobiensis I-0
441388	GCF_000253015.1	696125	representative genome	1522743	mscl_only	mscl_only	696125	Bacteria	Proteobacteria	Alphaproteobacteria	Hyphomicrobiales	Bartonellaceae	Bartonella	Bartonella clarridgeiae	Bartonella clarridgeiae 73
441638	GCF_000253035.1	765952	representative genome	3072383	not_in_others	not_in_others	765952	Bacteria	Chlamydiae	Chlamydiia	Parachlamydiales	Parachlamydiaceae	Parachlamydia	Parachlamydia acanthamoebae	Parachlamydia acanthamoebae UV-7
441778	GCF_000253055.1	768679	representative genome	1841542	not_in_others	not_in_others	768679	Archaea	Crenarchaeota	Thermoprotei	Thermoproteales	Thermoproteaceae	Thermoproteus	Thermoproteus tenax	Thermoproteus tenax Kra 1
447798	GCF_000253275.1	1034807	representative genome	3563292	mscl_only	mscl_only	1034807	Bacteria	Bacteroidetes	Flavobacteriia	Flavobacteriales	Flavobacteriaceae	Flavobacterium	Flavobacterium branchiophilum	Flavobacterium branchiophilum FL-15
365078	GCF_000253375.1	1048245	representative genome	4482059	mscl_only	mscl_only	1048245	Bacteria	Actinobacteria	Actinomycetia	Corynebacteriales	Mycobacteriaceae	Mycobacterium	Mycobacterium canettii	Mycobacterium canettii CIPT 140010059
446778	GCF_000255115.2	646529	representative genome	4991181	mscl_only	mscl_only	646529	Bacteria	Firmicutes	Clostridia	Eubacteriales	Desulfitobacteriaceae	Desulfosporosinus	Desulfosporosinus acidiphilus	Desulfosporosinus acidiphilus SJ4
445118	GCF_000255135.1	443254	representative genome	2244793	not_in_others	not_in_others	443254	Bacteria	Thermotogae	Thermotogae	Petrotogales	Petrotogaceae	Marinitoga	Marinitoga piezophila	Marinitoga piezophila KA3
368378	GCF_000255295.1	1144275	representative genome	10080619	not_in_others	not_in_others	1144275	Bacteria	Proteobacteria	Deltaproteobacteria	Myxococcales	Myxococcaceae	Corallococcus	Corallococcus coralloides	Corallococcus coralloides DSM 2259
375198	GCF_000258405.1	945713	representative genome	3658997	mscl_only	mscl_only	945713	Bacteria	Ignavibacteriae	Ignavibacteria	Ignavibacteriales	Ignavibacteriaceae	Ignavibacterium	Ignavibacterium album	Ignavibacterium album JCM 16511
375618	GCF_000258425.1	1163730	representative genome	1319206	not_in_others	not_in_others	1163730	Archaea	Crenarchaeota	Thermoprotei	Fervidicoccales	Fervidicoccaceae	Fervidicoccus	Fervidicoccus fontis	Fervidicoccus fontis Kam940
706288	GCF_000258535.2	997761	representative genome	8819200	mscl_only	mscl_only	997761	Bacteria	Firmicutes	Bacilli	Bacillales	Paenibacillaceae	Paenibacillus	Paenibacillus mucilaginosus	Paenibacillus mucilaginosus K02
378498	GCF_000259275.1	1163745	representative genome	1847790	not_in_others	not_in_others	1163745	Bacteria	Proteobacteria	Epsilonproteobacteria	Campylobacterales	Helicobacteraceae	Helicobacter	Helicobacter cetorum	Helicobacter cetorum MIT 99-5656
379218	GCF_000260965.1	754477	representative genome	2745290	mscl_only	mscl_only	754477	Bacteria	Proteobacteria	Gammaproteobacteria	Thiotrichales	Piscirickettsiaceae	Methylophaga	NA	Methylophaga frappieri
1155011	GCF_000260985.4	754476	representative genome	3137100	mscl_only	mscl_only	754476	Bacteria	Proteobacteria	Gammaproteobacteria	Thiotrichales	Piscirickettsiaceae	Methylophaga	NA	Methylophaga nitratireducenticrescens
769791	GCF_000261045.2	1154756	representative genome	5474685	both	proximal	1154756	Bacteria	Proteobacteria	Gammaproteobacteria	Enterobacterales	Yersiniaceae	Serratia	Serratia inhibens	Serratia inhibens PRI-2C
380848	GCF_000262305.1	630626	representative genome	4158725	both	overlap	630626	Bacteria	Proteobacteria	Gammaproteobacteria	Enterobacterales	Enterobacteriaceae	Shimwellia	Shimwellia blattae	Shimwellia blattae DSM 4481 = NBRC 105725
524648	GCF_000264455.2	1110502	representative genome	6512983	mscl_only	mscl_only	1110502	Bacteria	Proteobacteria	Alphaproteobacteria	Rhodospirillales	Rhodospirillaceae	Tistrella	Tistrella mobilis	Tistrella mobilis KA081020-065
383208	GCF_000264495.1	1184251	representative genome	1356318	not_in_others	not_in_others	1184251	Archaea	Crenarchaeota	Thermoprotei	Desulfurococcales	Desulfurococcaceae	Thermogladius	Thermogladius calderae	Thermogladius calderae 1633
203071	GCF_000264765.2	667120	representative genome	4329652	mscl_only	mscl_only	667120	Bacteria	Proteobacteria	Gammaproteobacteria	Enterobacterales	Hafniaceae	Edwardsiella	Edwardsiella anguillarum	Edwardsiella anguillarum ET080813
914451	GCF_000264945.2	861109	representative genome	3945731	mscl_only	mscl_only	861109	Bacteria	Proteobacteria	Alphaproteobacteria	Sphingomonadales	Sphingomonadaceae	Sphingobium	Sphingobium indicum	Sphingobium indicum B90A
385868	GCF_000265295.1	760154	representative genome	2510109	mscl_only	mscl_only	760154	Bacteria	Proteobacteria	Epsilonproteobacteria	Campylobacterales	Sulfurospirillaceae	Sulfurospirillum	Sulfurospirillum barnesii	Sulfurospirillum barnesii SES-3
385948	GCF_000265385.1	746697	representative genome	3520671	mscl_only	mscl_only	746697	Bacteria	Bacteroidetes	Flavobacteriia	Flavobacteriales	Flavobacteriaceae	Aequorivita	Aequorivita sublithincola	Aequorivita sublithincola DSM 14238
385908	GCF_000265405.1	866536	representative genome	4196595	mscl_only	mscl_only	866536	Bacteria	Bacteroidetes	Cytophagia	Cytophagales	Cyclobacteriaceae	Belliella	Belliella baltica	Belliella baltica DSM 15883
385968	GCF_000265425.1	926566	representative genome	5227858	mscl_only	mscl_only	926566	Bacteria	Acidobacteria	Acidobacteriia	Acidobacteriales	Acidobacteriaceae	Terriglobus	Terriglobus roseus	Terriglobus roseus DSM 18391
412018	GCF_000265505.1	880071	representative genome	4919337	not_in_others	not_in_others	880071	Bacteria	Bacteroidetes	Cytophagia	Cytophagales	Bernardetiaceae	Bernardetia	Bernardetia litoralis	Bernardetia litoralis DSM 6794
385988	GCF_000265525.1	163003	representative genome	1950313	not_in_others	not_in_others	163003	Archaea	Euryarchaeota	Thermococci	Thermococcales	Thermococcaceae	Thermococcus	NA	Thermococcus cleftensis
446458	GCF_000266885.1	869212	representative genome	4409302	not_in_others	not_in_others	869212	Bacteria	Spirochaetes	Spirochaetia	Leptospirales	Leptospiraceae	Turneriella	Turneriella parva	Turneriella parva DSM 21527
414948	GCF_000266925.1	891968	representative genome	2160700	not_in_others	not_in_others	891968	Bacteria	Synergistetes	Synergistia	Synergistales	Synergistaceae	Acetomicrobium	Acetomicrobium mobile	Acetomicrobium mobile DSM 13181
446498	GCF_000266945.1	706587	representative genome	6527027	mscl_only	mscl_only	706587	Bacteria	Proteobacteria	Deltaproteobacteria	Syntrophales	Syntrophaceae	Desulfomonile	Desulfomonile tiedjei	Desulfomonile tiedjei DSM 6799
392018	GCF_000269985.1	452652	representative genome	8783278	mscl_only	mscl_only	452652	Bacteria	Actinobacteria	Actinomycetia	Streptomycetales	Streptomycetaceae	Kitasatospora	Kitasatospora setae	Kitasatospora setae KM-6054
392278	GCF_000270245.1	1032480	representative genome	5683123	mscl_only	mscl_only	1032480	Bacteria	Actinobacteria	Actinomycetia	Propionibacteriales	Propionibacteriaceae	Microlunatus	Microlunatus phosphovorus	Microlunatus phosphovorus NM-1
398168	GCF_000277125.1	487521	representative genome	5402402	mscl_only	mscl_only	487521	Bacteria	Actinobacteria	Actinomycetia	Corynebacteriales	Mycobacteriaceae	Mycobacterium	Mycobacterium intracellulare	Mycobacterium intracellulare ATCC 13950
398428	GCF_000277165.1	1105094	representative genome	1109804	not_in_others	not_in_others	1105094	Bacteria	Proteobacteria	Alphaproteobacteria	Rickettsiales	Rickettsiaceae	Rickettsia	Rickettsia prowazekii	Rickettsia prowazekii str. Chernikova
398248	GCF_000277285.1	1003201	representative genome	1112372	not_in_others	not_in_others	1003201	Bacteria	Proteobacteria	Alphaproteobacteria	Rickettsiales	Rickettsiaceae	Rickettsia	Rickettsia typhi	Rickettsia typhi str. TH1527
402918	GCF_000277795.1	1197325	representative genome	650228	not_in_others	not_in_others	1197325	Bacteria	Tenericutes	Mollicutes	Mycoplasmatales	Mycoplasmataceae	Mycoplasma	Mycoplasma wenyonii	Mycoplasma wenyonii str. Massachusetts
2184201	GCF_000277895.2	1094184	representative genome	4837576	mscl_only	mscl_only	1094184	Bacteria	Proteobacteria	Gammaproteobacteria	Xanthomonadales	Xanthomonadaceae	Xanthomonas	Xanthomonas vasicola	Xanthomonas campestris pv. musacearum NCPPB 4379
402838	GCF_000279145.1	1191523	representative genome	3300414	mscl_only	mscl_only	1191523	Bacteria	Ignavibacteriae	Ignavibacteria	Ignavibacteriales	Melioribacteraceae	Melioribacter	Melioribacter roseus	Melioribacter roseus P3M-2
9918331	GCF_000280865.2	1160718	representative genome	7901452	mscl_only	mscl_only	1160718	Bacteria	Actinobacteria	Actinomycetia	Streptomycetales	Streptomycetaceae	Streptomyces	Streptomyces auratus	Streptomyces auratus AGR0001
431311	GCF_000280925.3	1297742	representative genome	9490432	not_in_others	not_in_others	1297742	Bacteria	Proteobacteria	Deltaproteobacteria	Myxococcales	Myxococcaceae	Myxococcus	NA	Myxococcus hansupus
402108	GCF_000281175.1	926550	representative genome	5144873	not_in_others	not_in_others	926550	Bacteria	Chloroflexi	Caldilineae	Caldilineales	Caldilineaceae	Caldilinea	Caldilinea aerophila	Caldilinea aerophila DSM 14535 = NBRC 104270
402878	GCF_000281235.1	1212765	representative genome	756845	not_in_others	not_in_others	1212765	Bacteria	Tenericutes	Mollicutes	Mycoplasmatales	Mycoplasmataceae	Mycoplasma	Candidatus Mycoplasma haemolamae	Candidatus Mycoplasma haemolamae str. Purdue
407378	GCF_000283915.1	1105107	representative genome	1150228	not_in_others	not_in_others	1105107	Bacteria	Proteobacteria	Alphaproteobacteria	Rickettsiales	Rickettsiaceae	Rickettsia	Rickettsia canadensis	Rickettsia canadensis str. CA410
407618	GCF_000284035.1	1127134	representative genome	6194645	mscl_only	mscl_only	1127134	Bacteria	Actinobacteria	Actinomycetia	Corynebacteriales	Nocardiaceae	Nocardia	Nocardia cyriacigeorgica	Nocardia cyriacigeorgica GUH-2
407698	GCF_000284075.1	1105113	representative genome	1305467	not_in_others	not_in_others	1105113	Bacteria	Proteobacteria	Alphaproteobacteria	Rickettsiales	Rickettsiaceae	Rickettsia	Rickettsia rhipicephali	Rickettsia rhipicephali str. 3-7-female6-CWPP
407778	GCF_000284115.1	1142394	representative genome	3884382	mscl_only	mscl_only	1142394	Bacteria	Planctomycetes	Phycisphaerae	Phycisphaerales	Phycisphaeraceae	Phycisphaera	Phycisphaera mikurensis	Phycisphaera mikurensis NBRC 102666
407858	GCF_000284155.1	1105110	representative genome	1323280	not_in_others	not_in_others	1105110	Bacteria	Proteobacteria	Alphaproteobacteria	Rickettsiales	Rickettsiaceae	Rickettsia	Rickettsia australis	Rickettsia australis str. Cutlack
408098	GCF_000284275.1	1404864	representative genome	7231841	mscl_only	mscl_only	1404864	Bacteria	Proteobacteria	Alphaproteobacteria	Hyphomicrobiales	Nitrobacteraceae	Bradyrhizobium	NA	Bradyrhizobium cosmicum
408138	GCF_000284295.1	512565	representative genome	8773466	mscl_only	mscl_only	512565	Bacteria	Actinobacteria	Actinomycetia	Micromonosporales	Micromonosporaceae	Actinoplanes	Actinoplanes missouriensis	Actinoplanes missouriensis 431
408178	GCF_000284315.1	1162668	representative genome	2559538	mscl_only	mscl_only	1162668	Bacteria	Nitrospirae	Nitrospira	Nitrospirales	Nitrospiraceae	Leptospirillum	Leptospirillum ferrooxidans	Leptospirillum ferrooxidans C2-3
408218	GCF_000284335.1	511051	representative genome	1558103	mscl_only	mscl_only	511051	Bacteria	Caldiserica	Caldisericia	Caldisericales	Caldisericaceae	Caldisericum	Caldisericum exile	Caldisericum exile AZM16c01
408258	GCF_000284355.1	944546	representative genome	2256675	not_in_others	not_in_others	944546	Bacteria	Proteobacteria	Epsilonproteobacteria	Campylobacterales	Arcobacteraceae	Aliarcobacter	Aliarcobacter butzleri	Aliarcobacter butzleri ED-1
448238	GCF_000284415.1	1150469	representative genome	3876289	not_in_others	not_in_others	1150469	Bacteria	Proteobacteria	Alphaproteobacteria	Rhodospirillales	Rhodospirillaceae	Pararhodospirillum	Pararhodospirillum photometricum	Pararhodospirillum photometricum DSM 122
408538	GCF_000284515.1	866895	representative genome	4170008	mscl_only	mscl_only	866895	Bacteria	Firmicutes	Bacilli	Bacillales	Bacillaceae	Halobacillus	Halobacillus halophilus	Halobacillus halophilus DSM 2266
408738	GCF_000284615.1	1163748	representative genome	3989480	not_in_others	not_in_others	1163748	Bacteria	Proteobacteria	Gammaproteobacteria	Pseudomonadales	Marinobacteraceae	Marinobacter	Marinobacter nauticus	Marinobacter nauticus ATCC 49840
408778	GCF_000284635.1	1172562	representative genome	2101402	not_in_others	not_in_others	1172562	Bacteria	Proteobacteria	Epsilonproteobacteria	Campylobacterales	Helicobacteraceae	Helicobacter	Helicobacter cinaedi	Helicobacter cinaedi PAGU611
416428	GCF_000286675.1	1159197	representative genome	964110	mscl_only	mscl_only	1159197	Bacteria	Tenericutes	Mollicutes	Mycoplasmatales	Mycoplasmataceae	Mycoplasma	Mycoplasma gallisepticum	Mycoplasma gallisepticum VA94_7994-1-7P
421728	GCF_000287275.1	1202538	representative genome	166163	not_in_others	not_in_others	1202538	Bacteria	Proteobacteria	Gammaproteobacteria	Oceanospirillales	Halomonadaceae	Candidatus Carsonella	Candidatus Carsonella ruddii	Candidatus Carsonella ruddii HC isolate Thao2000
421768	GCF_000287335.1	1199245	representative genome	1441139	not_in_others	not_in_others	1199245	Bacteria	Proteobacteria	Gammaproteobacteria	Enterobacterales	Enterobacteriaceae	NA	NA	secondary endosymbiont of Ctenarytaina eucalypti
421708	GCF_000287355.1	134287	representative genome	1121596	not_in_others	not_in_others	134287	Bacteria	Proteobacteria	Gammaproteobacteria	Enterobacterales	Enterobacteriaceae	NA	NA	secondary endosymbiont of Heteropsylla cubana
419348	GCF_000292685.1	1206109	representative genome	358242	not_in_others	not_in_others	1206109	Bacteria	Proteobacteria	Gammaproteobacteria	Oceanospirillales	Halomonadaceae	Candidatus Portiera	Candidatus Portiera aleyrodidarum	Candidatus Portiera aleyrodidarum BT-B-HRs
65481	GCF_000297055.2	1163617	representative genome	3217213	mscl_only	mscl_only	1163617	Bacteria	Proteobacteria	Betaproteobacteria	Nitrosomonadales	Sulfuricellaceae	Sulfuricella	Sulfuricella denitrificans	Sulfuricella denitrificans skB26
320001	GCF_000297075.2	1182590	representative genome	4686340	arfa_only	arfa_only	1182590	Bacteria	Proteobacteria	Gammaproteobacteria	Pseudomonadales	Pseudomonadaceae	Pseudomonas	Pseudomonas oleovorans	Pseudomonas pseudoalcaligenes CECT 5344
426418	GCF_000298875.1	1229756	representative genome	1893499	mscl_only	mscl_only	1229756	Bacteria	Firmicutes	Bacilli	Lactobacillales	Lactobacillaceae	Leuconostoc	Leuconostoc gelidum	Leuconostoc gelidum JB7
242311	GCF_000299335.2	391936	representative genome	4168427	mscl_only	mscl_only	391936	Bacteria	Proteobacteria	Gammaproteobacteria	Oceanospirillales	Alcanivoracaceae	Alcanivorax	Alcanivorax pacificus	Alcanivorax pacificus W11-5
428928	GCF_000299355.1	1128398	representative genome	3108248	mscl_only	mscl_only	1128398	Bacteria	Firmicutes	Tissierellia	Tissierellales	Gottschalkiaceae	Gottschalkia	Gottschalkia acidurici	Gottschalkia acidurici 9a
428908	GCF_000299365.1	1229908	representative genome	1639964	not_in_others	not_in_others	1229908	Archaea	Thaumarchaeota	unassigned_Thaumarchaeota	Nitrosopumilales	Nitrosopumilaceae	Nitrosopumilus	Candidatus Nitrosopumilus koreensis	Candidatus Nitrosopumilus koreensis AR1
428988	GCF_000299395.1	1229909	representative genome	1690905	not_in_others	not_in_others	1229909	Archaea	Thaumarchaeota	unassigned_Thaumarchaeota	Nitrosopumilales	Nitrosopumilaceae	Nitrosopumilus	NA	Candidatus Nitrosopumilus sediminis
429328	GCF_000300005.1	930169	representative genome	4928223	mscl_only	mscl_only	930169	Bacteria	Proteobacteria	Gammaproteobacteria	Oceanospirillales	Alcanivoracaceae	Alcanivorax	Alcanivorax dieselolei	Alcanivorax dieselolei B5
429368	GCF_000300095.1	1229205	representative genome	7651131	mscl_only	mscl_only	1229205	Bacteria	Proteobacteria	Betaproteobacteria	Burkholderiales	Burkholderiaceae	Paraburkholderia	Paraburkholderia phenoliruptrix	Paraburkholderia phenoliruptrix BR3459a
599268	GCF_000300255.2	1236689	representative genome	1666795	not_in_others	not_in_others	1236689	Archaea	Candidatus Thermoplasmatota	Thermoplasmata	Methanomassiliicoccales	Candidatus Methanomethylophilaceae	Candidatus Methanomethylophilus	Candidatus Methanomethylophilus alvus	Candidatus Methanomethylophilus alvus Mx1201
439448	GCF_000303155.1	1237085	representative genome	2833868	mscl_only	mscl_only	1237085	Archaea	Thaumarchaeota	Nitrososphaeria	Nitrososphaerales	Nitrososphaeraceae	Nitrososphaera	Candidatus Nitrososphaera gargensis	Candidatus Nitrososphaera gargensis Ga9.2
440668	GCF_000304215.1	1147128	representative genome	2167304	mscl_only	mscl_only	1147128	Bacteria	Actinobacteria	Actinomycetia	Bifidobacteriales	Bifidobacteriaceae	Bifidobacterium	Bifidobacterium asteroides	Bifidobacterium asteroides PRL2011
319111	GCF_000304355.2	1201294	representative genome	2789774	not_in_others	not_in_others	1201294	Archaea	Euryarchaeota	Methanomicrobia	Methanomicrobiales	Methanomicrobiaceae	Methanoculleus	Methanoculleus bourgensis	Methanoculleus bourgensis MS2
446618	GCF_000304455.1	1231626	representative genome	944930	mscl_only	mscl_only	1231626	Bacteria	Bacteroidetes	Cytophagia	Cytophagales	Amoebophilaceae	Candidatus Cardinium	Cardinium endosymbiont of Encarsia pergandiella	Cardinium endosymbiont cEper1 of Encarsia pergandiella
445588	GCF_000305935.1	1089553	representative genome	2939057	not_in_others	not_in_others	1089553	Bacteria	Firmicutes	Clostridia	Thermoanaerobacterales	Thermoanaerobacteraceae	Thermacetogenium	Thermacetogenium phaeum	Thermacetogenium phaeum DSM 12270
2174331	GCF_000306675.2	1192864	representative genome	4216282	not_in_others	not_in_others	1192864	Bacteria	Spirochaetes	Spirochaetia	Leptospirales	Leptospiraceae	Leptospira	Leptospira mayottensis	Leptospira mayottensis 200901116
447118	GCF_000306885.1	100901	representative genome	957990	not_in_others	not_in_others	100901	Bacteria	Proteobacteria	Alphaproteobacteria	Rickettsiales	Anaplasmataceae	Wolbachia	NA	Wolbachia endosymbiont of Onchocerca ochengi
447618	GCF_000307105.1	651182	representative genome	5197905	not_in_others	not_in_others	651182	Bacteria	Proteobacteria	Deltaproteobacteria	Desulfobacterales	Desulfobacteraceae	Desulfobacula	Desulfobacula toluolica	Desulfobacula toluolica Tol2
447738	GCF_000307165.1	698758	representative genome	2569486	mscl_only	mscl_only	698758	Bacteria	Firmicutes	Bacilli	Bacillales	Bacillaceae	Amphibacillus	Amphibacillus xylanus	Amphibacillus xylanus NBRC 15112
994701	GCF_000307585.2	1094508	representative genome	2837411	not_in_others	not_in_others	1094508	Bacteria	Firmicutes	Clostridia	Thermoanaerobacterales	Thermoanaerobacterales Family III. Incertae Sedis	Thermoanaerobacterium	Thermoanaerobacterium saccharolyticum	Thermoanaerobacterium saccharolyticum JW/SL-YS485
375891	GCF_000313175.2	758847	representative genome	3983611	not_in_others	not_in_others	758847	Bacteria	Spirochaetes	Spirochaetia	Leptospirales	Leptospiraceae	Leptospira	Leptospira santarosai	Leptospira santarosai serovar Shermani str. LT 821
502748	GCF_000316515.1	292564	representative genome	3342364	mscl_only	mscl_only	292564	Bacteria	Cyanobacteria	unassigned_Cyanobacteria	Synechococcales	Prochlorococcaceae	Cyanobium	Cyanobium gracile	Cyanobium gracile PCC 6307
517158	GCF_000317105.1	56110	representative genome	7804270	not_in_others	not_in_others	56110	Bacteria	Cyanobacteria	unassigned_Cyanobacteria	Oscillatoriales	Oscillatoriaceae	Oscillatoria	Oscillatoria acuminata	Oscillatoria acuminata PCC 6304
517138	GCF_000317125.1	251229	representative genome	6689401	mscl_only	mscl_only	251229	Bacteria	Cyanobacteria	unassigned_Cyanobacteria	Chroococcidiopsidales	Chroococcidiopsidaceae	Chroococcidiopsis	Chroococcidiopsis thermalis	Chroococcidiopsis thermalis PCC 7203
504038	GCF_000317475.1	179408	representative genome	8272254	not_in_others	not_in_others	179408	Bacteria	Cyanobacteria	unassigned_Cyanobacteria	Oscillatoriales	Oscillatoriaceae	Oscillatoria	Oscillatoria nigro-viridis	Oscillatoria nigro-viridis PCC 7112
504078	GCF_000317495.1	1173022	representative genome	5620407	not_in_others	not_in_others	1173022	Bacteria	Cyanobacteria	unassigned_Cyanobacteria	Oscillatoriales	Gomontiellaceae	Crinalium	Crinalium epipsammum	Crinalium epipsammum PCC 9333
504098	GCF_000317515.1	1173027	representative genome	7966510	not_in_others	not_in_others	1173027	Bacteria	Cyanobacteria	unassigned_Cyanobacteria	Oscillatoriales	Coleofasciculaceae	Allocoleopsis	Allocoleopsis franciscana	Allocoleopsis franciscana PCC 7113
521658	GCF_000317575.1	111780	representative genome	5544990	mscl_only	mscl_only	111780	Bacteria	Cyanobacteria	unassigned_Cyanobacteria	Pleurocapsales	Dermocarpellaceae	Stanieria	Stanieria cyanosphaera	Stanieria cyanosphaera PCC 7437
504558	GCF_000317615.1	13035	representative genome	3781008	not_in_others	not_in_others	13035	Bacteria	Cyanobacteria	unassigned_Cyanobacteria	Synechococcales	Synechococcaceae	Dactylococcopsis	Dactylococcopsis salina	Dactylococcopsis salina PCC 8305
504498	GCF_000317675.1	755178	representative genome	4176973	not_in_others	not_in_others	755178	Bacteria	Cyanobacteria	unassigned_Cyanobacteria	Chroococcales	Geminocystaceae	Cyanobacterium	Cyanobacterium aponinum	Cyanobacterium aponinum PCC 10605
526938	GCF_000317695.1	272123	representative genome	7063285	not_in_others	not_in_others	272123	Bacteria	Cyanobacteria	unassigned_Cyanobacteria	Nostocales	Nostocaceae	Anabaena	Anabaena cylindrica	Anabaena cylindrica PCC 7122
505098	GCF_000317795.1	1056495	representative genome	1546846	not_in_others	not_in_others	1056495	Archaea	Crenarchaeota	Thermoprotei	Acidilobales	Caldisphaeraceae	Caldisphaera	Caldisphaera lagunensis	Caldisphaera lagunensis DSM 15908
505078	GCF_000317835.1	937777	representative genome	4513714	not_in_others	not_in_others	937777	Bacteria	Deinococcus-Thermus	Deinococci	Deinococcales	Deinococcaceae	Deinococcus	Deinococcus peraridilitoris	Deinococcus peraridilitoris DSM 19664
521578	GCF_000319245.1	1208923	representative genome	820037	not_in_others	not_in_others	1208923	Bacteria	Proteobacteria	Betaproteobacteria	NA	NA	Candidatus Kinetoplastibacterium	Candidatus Kinetoplastibacterium blastocrithidii	Candidatus Kinetoplastibacterium blastocrithidii (ex Strigomonas culicis)
506418	GCF_000319385.1	1193729	representative genome	1481191	not_in_others	not_in_others	1193729	Bacteria	Proteobacteria	Alphaproteobacteria	Rhodospirillales	Rhodospirillaceae	Candidatus Endolissoclinum	Candidatus Endolissoclinum faulkneri	Candidatus Endolissoclinum faulkneri L2
707568	GCF_000319575.2	1260251	representative genome	1739487	not_in_others	not_in_others	1260251	Bacteria	Proteobacteria	Gammaproteobacteria	Chromatiales	Ectothiorhodospiraceae	Spiribacter	Spiribacter salinus	Spiribacter salinus M19-40
603781	GCF_000321415.2	1255043	representative genome	4002350	not_in_others	not_in_others	1255043	Bacteria	Proteobacteria	Gammaproteobacteria	Chromatiales	Ectothiorhodospiraceae	Thioalkalivibrio	Thioalkalivibrio nitratireducens	Thioalkalivibrio nitratireducens DSM 14787
513978	GCF_000325705.1	926556	representative genome	5608040	mscl_only	mscl_only	926556	Bacteria	Bacteroidetes	Cytophagia	Cytophagales	Cyclobacteriaceae	Echinicola	Echinicola vietnamensis	Echinicola vietnamensis DSM 17526
515538	GCF_000327045.1	765912	representative genome	4137521	not_in_others	not_in_others	765912	Bacteria	Proteobacteria	Gammaproteobacteria	Chromatiales	Chromatiaceae	Thioflavicoccus	Thioflavicoccus mobilis	Thioflavicoccus mobilis 8321
12223201	GCF_000327395.2	1179777	representative genome	1075603	not_in_others	not_in_others	1179777	Bacteria	Tenericutes	Mollicutes	Mycoplasmatales	Mycoplasmataceae	Mycoplasma	NA	Mycoplasma feriruminatoris
516578	GCF_000327485.1	593750	representative genome	2820858	mscl_only	mscl_only	593750	Archaea	Euryarchaeota	Methanomicrobia	Methanomicrobiales	Methanoregulaceae	Methanoregula	Methanoregula formicica	Methanoregula formicica SMSP
517238	GCF_000328525.1	797302	representative genome	3223876	not_in_others	not_in_others	797302	Archaea	Euryarchaeota	Halobacteria	Natrialbales	Natrialbaceae	Halovivax	Halovivax ruber	Halovivax ruber XH-70
517278	GCF_000328545.1	698948	representative genome	2894276	not_in_others	not_in_others	698948	Bacteria	Firmicutes	Clostridia	Thermoanaerobacterales	Thermoanaerobacterales Family III. Incertae Sedis	Thermoanaerobacterium	Thermoanaerobacterium thermosaccharolyticum	Thermoanaerobacterium thermosaccharolyticum M0795
521058	GCF_000328625.1	748449	representative genome	2649255	not_in_others	not_in_others	748449	Bacteria	Firmicutes	Clostridia	Halanaerobiales	Halobacteroidaceae	Halobacteroides	Halobacteroides halobius	Halobacteroides halobius DSM 5150
521078	GCF_000328665.1	867904	representative genome	2714013	not_in_others	not_in_others	867904	Archaea	Euryarchaeota	Methanomicrobia	Methanosarcinales	Methanosarcinaceae	Methanomethylovorans	Methanomethylovorans hollandica	Methanomethylovorans hollandica DSM 15978
521038	GCF_000328685.1	694430	representative genome	4314118	not_in_others	not_in_others	694430	Archaea	Euryarchaeota	Halobacteria	Natrialbales	Natrialbaceae	Natronococcus	Natronococcus occultus	Natronococcus occultus SP4
517378	GCF_000328705.1	1179773	representative genome	9360653	mscl_only	mscl_only	1179773	Bacteria	Actinobacteria	Actinomycetia	Pseudonocardiales	Pseudonocardiaceae	Saccharothrix	Saccharothrix espanaensis	Saccharothrix espanaensis DSM 44229
517418	GCF_000328725.1	1246955	representative genome	998123	mscl_only	mscl_only	1246955	Bacteria	Tenericutes	Mollicutes	Mycoplasmatales	Mycoplasmataceae	Mycoplasmopsis	Mycoplasmopsis cynos	Mycoplasmopsis cynos C142
521818	GCF_000330885.1	698761	representative genome	6686334	mscl_only	mscl_only	698761	Bacteria	Proteobacteria	Alphaproteobacteria	Hyphomicrobiales	Rhizobiaceae	Rhizobium	Rhizobium tropici	Rhizobium tropici CIAT 899
522068	GCF_000331065.1	1240471	representative genome	791219	not_in_others	not_in_others	1240471	Bacteria	Proteobacteria	Gammaproteobacteria	Enterobacterales	Enterobacteriaceae	Candidatus Blochmannia	Candidatus Blochmannia chromaiodes	Candidatus Blochmannia chromaiodes str. 640
9589841	GCF_000331185.2	1265868	representative genome	9643891	mscl_only	mscl_only	1265868	Bacteria	Actinobacteria	Actinomycetia	Streptomycetales	Streptomycetaceae	Streptomyces	Streptomyces rimosus	Streptomyces rimosus subsp. rimosus ATCC 10970
526688	GCF_000331715.1	1234378	representative genome	1719192	not_in_others	not_in_others	1234378	Bacteria	Proteobacteria	Deltaproteobacteria	Desulfovibrionales	Desulfovibrionaceae	Lawsonia	Lawsonia intracellularis	Lawsonia intracellularis N343
524428	GCF_000331735.1	1278073	representative genome	10350586	not_in_others	not_in_others	1278073	Bacteria	Proteobacteria	Deltaproteobacteria	Myxococcales	Myxococcaceae	Myxococcus	Myxococcus stipitatus	Myxococcus stipitatus DSM 14675
525308	GCF_000331995.1	1121335	representative genome	2974379	mscl_only	mscl_only	1121335	Bacteria	Firmicutes	Clostridia	Eubacteriales	Oscillospiraceae	Thermoclostridium	Thermoclostridium stercorarium	Thermoclostridium stercorarium subsp. stercorarium DSM 8532
577651	GCF_000340435.2	1202450	representative genome	4235765	mscl_only	mscl_only	1202450	Bacteria	Actinobacteria	Actinomycetia	Corynebacteriales	Mycobacteriaceae	Mycobacterium	Mycobacterium haemophilum	Mycobacterium haemophilum DSM 44634
541208	GCF_000340795.1	1208919	representative genome	833125	not_in_others	not_in_others	1208919	Bacteria	Proteobacteria	Betaproteobacteria	NA	NA	Candidatus Kinetoplastibacterium	Candidatus Kinetoplastibacterium desouzaii	Candidatus Kinetoplastibacterium desouzaii TCC079E
541148	GCF_000340825.1	1208918	representative genome	821930	not_in_others	not_in_others	1208918	Bacteria	Proteobacteria	Betaproteobacteria	NA	NA	Candidatus Kinetoplastibacterium	Candidatus Kinetoplastibacterium crithidii	Candidatus Kinetoplastibacterium crithidii TCC036E
541538	GCF_000340865.1	1208920	representative genome	810172	not_in_others	not_in_others	1208920	Bacteria	Proteobacteria	Betaproteobacteria	NA	NA	Candidatus Kinetoplastibacterium	Candidatus Kinetoplastibacterium oncopeltii	Candidatus Kinetoplastibacterium oncopeltii TCC290E
552188	GCF_000340885.1	931276	representative genome	6666445	not_in_others	not_in_others	931276	Bacteria	Firmicutes	Clostridia	Eubacteriales	Clostridiaceae	Clostridium	Clostridium saccharoperbutylacetonicum	Clostridium saccharoperbutylacetonicum N1-4(HMT)
541168	GCF_000340905.1	1208921	representative genome	822140	not_in_others	not_in_others	1208921	Bacteria	Proteobacteria	Betaproteobacteria	NA	NA	Candidatus Kinetoplastibacterium	Candidatus Kinetoplastibacterium galatii	Candidatus Kinetoplastibacterium galatii TCC219
541578	GCF_000341345.1	1121362	representative genome	3222008	mscl_only	mscl_only	1121362	Bacteria	Actinobacteria	Actinomycetia	Corynebacteriales	Corynebacteriaceae	Corynebacterium	Corynebacterium halotolerans	Corynebacterium halotolerans YIM 70093 = DSM 44683
541518	GCF_000341355.1	1094489	representative genome	1596490	mscl_only	mscl_only	1094489	Bacteria	Proteobacteria	Alphaproteobacteria	Hyphomicrobiales	Bartonellaceae	Bartonella	Bartonella australis	Bartonella australis Aust/NH1
541598	GCF_000341395.1	1167006	representative genome	4023512	mscl_only	mscl_only	1167006	Bacteria	Proteobacteria	Deltaproteobacteria	Desulfobacterales	Desulfocapsaceae	Desulfocapsa	Desulfocapsa sulfexigens	Desulfocapsa sulfexigens DSM 10523
565678	GCF_000344785.1	1121353	representative genome	2928683	mscl_only	mscl_only	1121353	Bacteria	Actinobacteria	Actinomycetia	Corynebacteriales	Corynebacteriaceae	Corynebacterium	Corynebacterium callunae	Corynebacterium callunae DSM 20147
555428	GCF_000344805.1	1245469	representative genome	8264165	mscl_only	mscl_only	1245469	Bacteria	Proteobacteria	Alphaproteobacteria	Hyphomicrobiales	Nitrobacteraceae	Bradyrhizobium	Bradyrhizobium oligotrophicum	Bradyrhizobium oligotrophicum S58
565798	GCF_000346065.1	1286640	representative genome	6693185	mscl_only	mscl_only	1286640	Bacteria	Proteobacteria	Alphaproteobacteria	Hyphomicrobiales	Rhizobiaceae	Sinorhizobium	Sinorhizobium meliloti	Sinorhizobium meliloti 2011
561768	GCF_000348725.1	1184267	representative genome	2657893	mscl_only	mscl_only	1184267	Bacteria	Proteobacteria	Oligoflexia	Bdellovibrionales	Bdellovibrionaceae	Pseudobdellovibrio	Pseudobdellovibrio exovorus	Pseudobdellovibrio exovorus JSS
561228	GCF_000348785.1	1313172	representative genome	4830181	mscl_only	mscl_only	1313172	Bacteria	Actinobacteria	Acidimicrobiia	Acidimicrobiales	Ilumatobacteraceae	Ilumatobacter	Ilumatobacter coccineus	Ilumatobacter coccineus YM16-304
562008	GCF_000348805.1	1229512	representative genome	632490	not_in_others	not_in_others	1229512	Bacteria	Bacteroidetes	Flavobacteriia	Flavobacteriales	Blattabacteriaceae	Blattabacterium	Blattabacterium cuenoti	Blattabacterium cuenoti BPAA
575258	GCF_000355675.1	1298593	representative genome	3920328	not_in_others	not_in_others	1298593	Bacteria	Proteobacteria	Gammaproteobacteria	Oceanospirillales	Oceanospirillaceae	Thalassolituus	Thalassolituus oleivorans	Thalassolituus oleivorans MIL-1
1155111	GCF_000355765.4	1288494	representative genome	3261088	not_in_others	not_in_others	1288494	Bacteria	Proteobacteria	Betaproteobacteria	Nitrosomonadales	Nitrosomonadaceae	Nitrosospira	NA	Nitrosospira lacus
588308	GCF_000359525.1	1886	representative genome	6841649	mscl_only	mscl_only	1886	Bacteria	Actinobacteria	Actinomycetia	Streptomycetales	Streptomycetaceae	Streptomyces	NA	Streptomyces albidoflavus
5395941	GCF_000364445.2	908290	representative genome	6555179	mscl_only	mscl_only	908290	Bacteria	Proteobacteria	Alphaproteobacteria	Hyphomicrobiales	Methylobacteriaceae	Methylobacterium	Methylobacterium mesophilicum	Methylobacterium mesophilicum SR1.6/6
589798	GCF_000364725.1	1234603	representative genome	538203	mscl_only	mscl_only	1234603	Bacteria	Proteobacteria	Gammaproteobacteria	Enterobacterales	Enterobacteriaceae	Candidatus Moranella	Candidatus Moranella endobia	Candidatus Moranella endobia PCVAL
591688	GCF_000367205.1	1170318	representative genome	2526138	mscl_only	mscl_only	1170318	Bacteria	Actinobacteria	Actinomycetia	Propionibacteriales	Propionibacteriaceae	Cutibacterium	Cutibacterium avidum	Cutibacterium avidum 44067
765941	GCF_000376545.2	1265309	representative genome	4830028	not_in_others	not_in_others	1265309	Bacteria	Proteobacteria	Alphaproteobacteria	Rhodobacterales	Rhodobacteraceae	Tritonibacter	Tritonibacter mobilis	Tritonibacter mobilis F1926
608628	GCF_000376605.1	1236909	representative genome	1295804	not_in_others	not_in_others	1236909	Bacteria	Proteobacteria	Alphaproteobacteria	Rickettsiales	Anaplasmataceae	Wolbachia	Wolbachia endosymbiont of Drosophila simulans	Wolbachia endosymbiont of Drosophila simulans wHa
608608	GCF_000376705.1	1134454	representative genome	2549775	mscl_only	mscl_only	1134454	Bacteria	Actinobacteria	Actinomycetia	Propionibacteriales	Propionibacteriaceae	Cutibacterium	Cutibacterium acnes	Cutibacterium acnes HL096PA1
643168	GCF_000385565.1	387631	representative genome	2076931	not_in_others	not_in_others	387631	Archaea	Euryarchaeota	Archaeoglobi	Archaeoglobales	Archaeoglobaceae	Archaeoglobus	Archaeoglobus sulfaticallidus	Archaeoglobus sulfaticallidus PM70-1
41091	GCF_000389675.2	1314884	representative genome	1991579	mscl_only	mscl_only	1314884	Bacteria	Firmicutes	Bacilli	Lactobacillales	Lactobacillaceae	Lactobacillus	Lactobacillus acidophilus	Lactobacillus acidophilus La-14
686988	GCF_000392435.1	1332188	representative genome	1013781	mscl_only	mscl_only	1332188	Bacteria	Candidatus Saccharibacteria	unassigned_Candidatus Saccharibacteria	NA	NA	Candidatus Saccharimonas	NA	Candidatus Saccharimonas aalborgensis
687318	GCF_000397185.1	980422	representative genome	959779	mscl_only	mscl_only	980422	Bacteria	Tenericutes	Mollicutes	Acholeplasmatales	Acholeplasmataceae	Candidatus Phytoplasma	Candidatus Phytoplasma australiense	Strawberry lethal yellows phytoplasma (CPA) str. NZSb11
118921	GCF_000400635.2	129921	representative genome	8982090	mscl_only	mscl_only	129921	Bacteria	Actinobacteria	Actinomycetia	Pseudonocardiales	Pseudonocardiaceae	Amycolatopsis	NA	Amycolatopsis keratiniphila
693128	GCF_000400855.1	1116211	representative genome	921093	not_in_others	not_in_others	1116211	Bacteria	Tenericutes	Mollicutes	Mycoplasmatales	Mycoplasmataceae	Mesomycoplasma	Mesomycoplasma hyopneumoniae	Mycoplasma hyopneumoniae 168-L
693108	GCF_000400935.1	1276227	representative genome	1123322	not_in_others	not_in_others	1276227	Bacteria	Tenericutes	Mollicutes	Entomoplasmatales	Spiroplasmataceae	Spiroplasma	Spiroplasma chrysopicola	Spiroplasma chrysopicola DF-1
693148	GCF_000400955.1	1276229	representative genome	1107344	not_in_others	not_in_others	1276229	Bacteria	Tenericutes	Mollicutes	Entomoplasmatales	Spiroplasmataceae	Spiroplasma	Spiroplasma syrphidicola	Spiroplasma syrphidicola EA-1
693538	GCF_000402035.1	758793	representative genome	6964487	mscl_only	mscl_only	758793	Bacteria	Proteobacteria	Betaproteobacteria	Burkholderiales	Burkholderiaceae	Caballeronia	NA	Caballeronia insecticola
701288	GCF_000404185.1	1232383	representative genome	3350619	mscl_only	mscl_only	1232383	Bacteria	Actinobacteria	Actinomycetia	Corynebacteriales	Corynebacteriaceae	Corynebacterium	Corynebacterium glutamicum	Corynebacterium glutamicum SCgG2
707668	GCF_000412675.1	1211579	representative genome	6156701	both	distal	1211579	Bacteria	Proteobacteria	Gammaproteobacteria	Pseudomonadales	Pseudomonadaceae	Pseudomonas	Pseudomonas putida	Pseudomonas putida NBRC 14164
38801	GCF_000418365.1	1200352	representative genome	2751233	mscl_only	mscl_only	1200352	Bacteria	Actinobacteria	Actinomycetia	Corynebacteriales	Corynebacteriaceae	Corynebacterium	Corynebacterium terpenotabidum	Corynebacterium terpenotabidum Y-11
45371	GCF_000439255.1	1197719	representative genome	4773537	both	overlap	1197719	Bacteria	Proteobacteria	Gammaproteobacteria	Enterobacterales	Enterobacteriaceae	Salmonella	Salmonella bongori	Salmonella bongori N268-08
45551	GCF_000439435.1	1276220	representative genome	1086278	not_in_others	not_in_others	1276220	Bacteria	Tenericutes	Mollicutes	Entomoplasmatales	Spiroplasmataceae	Spiroplasma	Spiroplasma taiwanense	Spiroplasma taiwanense CT-1
45561	GCF_000439455.1	1276221	representative genome	945296	not_in_others	not_in_others	1276221	Bacteria	Tenericutes	Mollicutes	Entomoplasmatales	Spiroplasmataceae	Spiroplasma	Spiroplasma diminutum	Spiroplasma diminutum CUAS-1
45701	GCF_000439775.1	1173064	representative genome	1481598	not_in_others	not_in_others	1173064	Bacteria	Proteobacteria	Alphaproteobacteria	Rickettsiales	Anaplasmataceae	Anaplasma	Anaplasma phagocytophilum	Anaplasma phagocytophilum str. JM
46571	GCF_000441555.1	669502	representative genome	464857	not_in_others	not_in_others	669502	Bacteria	Proteobacteria	Betaproteobacteria	NA	NA	Candidatus Profftella	NA	Candidatus Profftella armatura
47111	GCF_000442645.1	1224163	representative genome	2833547	mscl_only	mscl_only	1224163	Bacteria	Actinobacteria	Actinomycetia	Corynebacteriales	Corynebacteriaceae	Corynebacterium	Corynebacterium maris	Corynebacterium maris DSM 45190
47921	GCF_000444875.1	1214242	representative genome	8377286	mscl_only	mscl_only	1214242	Bacteria	Actinobacteria	Actinomycetia	Streptomycetales	Streptomycetaceae	Streptomyces	Streptomyces collinus	Streptomyces collinus Tu 365
47931	GCF_000444995.1	1367847	representative genome	4873118	mscl_only	mscl_only	1367847	Bacteria	Proteobacteria	Alphaproteobacteria	Rhodobacterales	Rhodobacteraceae	Paracoccus	Paracoccus aminophilus	Paracoccus aminophilus JCM 7686
49561	GCF_000447675.1	1291379	representative genome	2889325	not_in_others	not_in_others	1291379	Bacteria	Spirochaetes	Spirochaetia	Spirochaetales	Treponemataceae	Treponema	Treponema pedis	Treponema pedis str. T A4
52921	GCF_000454025.1	1221524	representative genome	10246864	mscl_only	mscl_only	1221524	Bacteria	Actinobacteria	Actinomycetia	Pseudonocardiales	Pseudonocardiaceae	Amycolatopsis	Amycolatopsis mediterranei	Amycolatopsis mediterranei RB
53951	GCF_000455605.1	1094466	representative genome	2993089	mscl_only	mscl_only	1094466	Bacteria	Bacteroidetes	Flavobacteriia	Flavobacteriales	Flavobacteriaceae	Flavobacterium	Flavobacterium indicum	Flavobacterium indicum GPTSA100-9 = DSM 17447
234341	GCF_000468615.2	1348584	representative genome	4635105	mscl_only	mscl_only	1348584	Bacteria	Bacteroidetes	Flavobacteriia	Flavobacteriales	Flavobacteriaceae	Cellulophaga	Cellulophaga baltica	Cellulophaga baltica 18
64661	GCF_000468955.1	1295826	representative genome	2427048	mscl_only	mscl_only	1295826	Bacteria	Firmicutes	Bacilli	Lactobacillales	Streptococcaceae	Lactococcus	Lactococcus cremoris	Lactococcus lactis subsp. cremoris KW2
65431	GCF_000470655.1	1033806	representative genome	3146160	not_in_others	not_in_others	1033806	Archaea	Euryarchaeota	Halobacteria	Halobacteriales	Haloarculaceae	Halorhabdus	Halorhabdus tiamatea	Halorhabdus tiamatea SARL4B
65501	GCF_000470775.1	1389489	representative genome	2686418	mscl_only	mscl_only	1389489	Bacteria	Actinobacteria	Actinomycetia	Micrococcales	Microbacteriaceae	Leifsonia	Leifsonia xyli	Leifsonia xyli subsp. cynodontis DSM 46306
749821	GCF_000471025.2	1143323	representative genome	1067202	not_in_others	not_in_others	1143323	Bacteria	Chlamydiae	Chlamydiia	Chlamydiales	Chlamydiaceae	Chlamydia	Chlamydia gallinacea	Chlamydia gallinacea 08-1274/3
66701	GCF_000473245.1	1367477	representative genome	4884713	mscl_only	mscl_only	1367477	Bacteria	Firmicutes	Bacilli	Bacillales	Bacillaceae	Bacillus	Bacillus infantis	Bacillus infantis NRRL B-14911
67181	GCF_000473995.1	1345695	representative genome	5107814	mscl_only	mscl_only	1345695	Bacteria	Firmicutes	Clostridia	Eubacteriales	Clostridiaceae	Clostridium	Clostridium saccharobutylicum	Clostridium saccharobutylicum DSM 13864
68941	GCF_000477415.1	1403316	representative genome	564395	not_in_others	not_in_others	1403316	Bacteria	Tenericutes	Mollicutes	Mycoplasmatales	Mycoplasmataceae	Mycoplasma	Mycoplasma parvum	Mycoplasma parvum str. Indiana
68951	GCF_000477435.1	946483	representative genome	2991840	mscl_only	mscl_only	946483	Bacteria	Proteobacteria	Betaproteobacteria	Burkholderiales	Comamonadaceae	Candidatus Symbiobacter	Candidatus Symbiobacter mobilis	Candidatus Symbiobacter mobilis CR
69871	GCF_000478885.1	1384484	representative genome	2862526	mscl_only	mscl_only	1384484	Bacteria	Actinobacteria	Coriobacteriia	Eggerthellales	Eggerthellaceae	Adlercreutzia	Adlercreutzia equolifaciens	Adlercreutzia equolifaciens DSM 19450
72711	GCF_000484535.1	1183438	representative genome	4724791	mscl_only	mscl_only	1183438	Bacteria	Cyanobacteria	Gloeobacteria	Gloeobacterales	Gloeobacteraceae	Gloeobacter	Gloeobacter kilaueensis	Gloeobacter kilaueensis JS1
73511	GCF_000485905.1	1335757	representative genome	1926631	not_in_others	not_in_others	1335757	Bacteria	Proteobacteria	Gammaproteobacteria	Chromatiales	Ectothiorhodospiraceae	Spiribacter	NA	Spiribacter curvatus
79291	GCF_000494755.1	1246995	representative genome	9376071	mscl_only	mscl_only	1246995	Bacteria	Actinobacteria	Actinomycetia	Micromonosporales	Micromonosporaceae	Actinoplanes	Actinoplanes friuliensis	Actinoplanes friuliensis DSM 7358
80291	GCF_000496595.1	1261131	representative genome	1195201	mscl_only	mscl_only	1261131	Bacteria	Proteobacteria	Alphaproteobacteria	Hyphomicrobiales	Rhizobiaceae	Liberibacter	Candidatus Liberibacter americanus	Candidatus Liberibacter americanus str. Sao Paulo
210741	GCF_000498975.2	1306993	representative genome	6247860	both	distal	1306993	Bacteria	Proteobacteria	Gammaproteobacteria	Pseudomonadales	Pseudomonadaceae	Pseudomonas	NA	Pseudomonas soli
320021	GCF_000499665.2	109232	representative genome	1353450	not_in_others	not_in_others	109232	Bacteria	Proteobacteria	Alphaproteobacteria	Rickettsiales	Rickettsiaceae	Rickettsia	NA	Rickettsia monacensis
82851	GCF_000500935.1	1276258	representative genome	1160554	not_in_others	not_in_others	1276258	Bacteria	Tenericutes	Mollicutes	Entomoplasmatales	Spiroplasmataceae	Spiroplasma	Spiroplasma apis	Spiroplasma apis B31
84361	GCF_000503895.1	1029756	representative genome	3653837	mscl_only	mscl_only	1029756	Bacteria	Proteobacteria	Alphaproteobacteria	Hyphomicrobiales	Hyphomicrobiaceae	Hyphomicrobium	Hyphomicrobium nitrativorans	Hyphomicrobium nitrativorans NL23
84461	GCF_000504085.1	1123383	representative genome	2169860	not_in_others	not_in_others	1123383	Bacteria	Thermotogae	Thermotogae	Thermotogales	Thermotogaceae	Pseudothermotoga	Pseudothermotoga elfii	Pseudothermotoga elfii DSM 9442 = NBRC 107921
84471	GCF_000504105.1	1123384	representative genome	2165165	not_in_others	not_in_others	1123384	Bacteria	Thermotogae	Thermotogae	Thermotogales	Thermotogaceae	Pseudothermotoga	Pseudothermotoga hypogea	Pseudothermotoga hypogea DSM 11164 = NBRC 106472
905781	GCF_000504585.2	93220	representative genome	5385946	mscl_only	mscl_only	93220	Bacteria	Proteobacteria	Betaproteobacteria	Burkholderiales	Burkholderiaceae	Pandoraea	NA	Pandoraea pnomenusa
85341	GCF_000505725.1	1356861	representative genome	1858987	not_in_others	not_in_others	1356861	Bacteria	Proteobacteria	Gammaproteobacteria	Thiotrichales	Francisellaceae	Francisella	Francisella orientalis	Francisella orientalis LADL--07-285A
86141	GCF_000507245.1	1307761	representative genome	3782798	not_in_others	not_in_others	1307761	Bacteria	Spirochaetes	Spirochaetia	Spirochaetales	Spirochaetaceae	Salinispira	NA	Salinispira pacifica
86801	GCF_000508225.1	1423892	representative genome	1196717	not_in_others	not_in_others	1423892	Bacteria	Proteobacteria	Alphaproteobacteria	Rickettsiales	Anaplasmataceae	Ehrlichia	Ehrlichia muris	Ehrlichia muris AS145
86811	GCF_000508245.1	1415773	representative genome	702511	not_in_others	not_in_others	1415773	Bacteria	Tenericutes	Mollicutes	Mycoplasmatales	Mycoplasmataceae	Mycoplasma	Mycoplasma ovis	Mycoplasma ovis str. Michigan
88091	GCF_000511305.1	1435356	representative genome	5590512	mscl_only	mscl_only	1435356	Bacteria	Actinobacteria	Actinomycetia	Corynebacteriales	Nocardiaceae	Rhodococcus	Rhodococcus pyridinivorans	Rhodococcus pyridinivorans SB3094
88111	GCF_000511355.1	999552	representative genome	4650996	mscl_only	mscl_only	999552	Bacteria	Proteobacteria	Alphaproteobacteria	Rhodobacterales	Roseobacteraceae	Leisingera	Leisingera methylohalidivorans	Leisingera methylohalidivorans DSM 14336
91401	GCF_000512145.1	1435045	representative genome	1030684	not_in_others	not_in_others	1435045	Bacteria	Spirochaetes	Spirochaetia	Spirochaetales	Borreliaceae	Borrelia	Borrelia parkeri	Borrelia parkeri HR1
342841	GCF_000512205.2	1123269	representative genome	6580298	mscl_only	mscl_only	1123269	Bacteria	Proteobacteria	Alphaproteobacteria	Sphingomonadales	Sphingomonadaceae	Sphingomonas	Sphingomonas sanxanigenens	Sphingomonas sanxanigenens DSM 19645 = NX02
88961	GCF_000512735.1	75906	representative genome	1521037	not_in_others	not_in_others	75906	Bacteria	Aquificae	Aquificae	Aquificales	Aquificaceae	Thermocrinis	NA	Thermocrinis ruber
89011	GCF_000512915.1	880074	representative genome	3076856	mscl_only	mscl_only	880074	Bacteria	Bacteroidetes	Bacteroidia	Bacteroidales	Barnesiellaceae	Barnesiella	Barnesiella viscericola	Barnesiella viscericola DSM 18177
89201	GCF_000513295.1	1430440	representative genome	4365796	not_in_others	not_in_others	1430440	Bacteria	Proteobacteria	Alphaproteobacteria	Rhodospirillales	Rhodospirillaceae	Magnetospirillum	Magnetospirillum gryphiswaldense	Magnetospirillum gryphiswaldense MSR-1 v2
89291	GCF_000513475.1	673862	representative genome	1118422	not_in_others	not_in_others	673862	Bacteria	NA	Candidatus Babeliae	Candidatus Babeliales	Candidatus Babeliaceae	Candidatus Babela	NA	Candidatus Babela massiliensis
91271	GCF_000517305.1	1441629	representative genome	5986012	both	distal	1441629	Bacteria	Proteobacteria	Gammaproteobacteria	Pseudomonadales	Pseudomonadaceae	Pseudomonas	Pseudomonas cichorii	Pseudomonas cichorii JBC1
91281	GCF_000517365.1	838561	representative genome	1132591	not_in_others	not_in_others	838561	Bacteria	Tenericutes	Mollicutes	Entomoplasmatales	Spiroplasmataceae	Spiroplasma	Spiroplasma mirum	Spiroplasma mirum ATCC 29335
91331	GCF_000517405.1	2342	representative genome	4513140	both	proximal	2342	Bacteria	Proteobacteria	Gammaproteobacteria	Enterobacterales	Bruguierivoracaceae	Sodalis	Candidatus Sodalis pierantonius	Candidatus Sodalis pierantonius str. SOPE
91341	GCF_000517425.1	1239307	representative genome	5159425	both	proximal	1239307	Bacteria	Proteobacteria	Gammaproteobacteria	Enterobacterales	Bruguierivoracaceae	Sodalis	NA	Sodalis praecaptivus
91351	GCF_000517445.1	582419	representative genome	1957742	not_in_others	not_in_others	582419	Archaea	Euryarchaeota	Thermococci	Thermococcales	Thermococcaceae	Thermococcus	NA	Thermococcus paralvinellae
91491	GCF_000517625.1	797299	representative genome	4131176	not_in_others	not_in_others	797299	Archaea	Euryarchaeota	Halobacteria	Natrialbales	Natrialbaceae	Halostagnicola	Halostagnicola larsenii	Halostagnicola larsenii XH-48
317081	GCF_000520015.2	1441930	representative genome	5488183	both	proximal	1441930	Bacteria	Proteobacteria	Gammaproteobacteria	Enterobacterales	Yersiniaceae	Chania	Chania multitudinisentens	Chania multitudinisentens RB-25
93581	GCF_000521505.1	1247726	representative genome	4764126	mscl_only	mscl_only	1247726	Bacteria	Proteobacteria	Betaproteobacteria	Burkholderiales	Alcaligenaceae	Advenella	Advenella mimigardefordensis	Advenella mimigardefordensis DPN7
93671	GCF_000521695.1	1434214	representative genome	2131927	both	distal	1434214	Bacteria	Proteobacteria	Gammaproteobacteria	Pasteurellales	Pasteurellaceae	Mannheimia	Mannheimia varigena	Mannheimia varigena USDA-ARS-USMARC-1312
93681	GCF_000521725.1	1263829	representative genome	2340975	both	distal	1263829	Bacteria	Proteobacteria	Gammaproteobacteria	Pasteurellales	Pasteurellaceae	Bibersteinia	Bibersteinia trehalosi	Bibersteinia trehalosi USDA-ARS-USMARC-188
576991	GCF_000522545.2	1323664	representative genome	9482704	mscl_only	mscl_only	1323664	Bacteria	Proteobacteria	Betaproteobacteria	Burkholderiales	Burkholderiaceae	Paraburkholderia	Paraburkholderia caribensis	Paraburkholderia caribensis MBA4
94311	GCF_000522985.1	861299	representative genome	7479215	mscl_only	mscl_only	861299	Bacteria	Gemmatimonadetes	Gemmatimonadetes	Gemmatimonadales	Gemmatimonadaceae	Gemmatirosa	NA	Gemmatirosa kalamazoonesis
95081	GCF_000524555.1	743966	representative genome	760240	not_in_others	not_in_others	743966	Bacteria	Tenericutes	Mollicutes	Mycoplasmatales	Mycoplasmataceae	Mesomycoplasma	Mesomycoplasma bovoculi	Mesomycoplasma bovoculi M165/69
95631	GCF_000525635.1	1449976	representative genome	9874926	mscl_only	mscl_only	1449976	Bacteria	Actinobacteria	Actinomycetia	Pseudonocardiales	Pseudonocardiaceae	Kutzneria	Kutzneria albida	Kutzneria albida DSM 43870
98161	GCF_000530755.1	1410384	representative genome	960618	not_in_others	not_in_others	1410384	Bacteria	Proteobacteria	Alphaproteobacteria	Rickettsiales	Anaplasmataceae	Wolbachia	Wolbachia endosymbiont of Onchocerca volvulus	Wolbachia endosymbiont of Onchocerca volvulus str. Cameroon
107911	GCF_000550785.1	1285583	representative genome	3132213	mscl_only	mscl_only	1285583	Bacteria	Actinobacteria	Actinomycetia	Corynebacteriales	Corynebacteriaceae	Corynebacterium	Corynebacterium casei	Corynebacterium casei LMG S-19264
107921	GCF_000550805.1	1224164	representative genome	2931780	mscl_only	mscl_only	1224164	Bacteria	Actinobacteria	Actinomycetia	Corynebacteriales	Corynebacteriaceae	Corynebacterium	Corynebacterium vitaeruminis	Corynebacterium vitaeruminis DSM 20294
114981	GCF_000565175.1	1276246	representative genome	1175131	not_in_others	not_in_others	1276246	Bacteria	Tenericutes	Mollicutes	Entomoplasmatales	Spiroplasmataceae	Spiroplasma	Spiroplasma culicicola	Spiroplasma culicicola AES-1
115001	GCF_000565215.1	1276257	representative genome	1075953	not_in_others	not_in_others	1276257	Bacteria	Tenericutes	Mollicutes	Entomoplasmatales	Spiroplasmataceae	Spiroplasma	Spiroplasma sabaudiense	Spiroplasma sabaudiense Ar-1343
117241	GCF_000568815.1	1150621	representative genome	3175729	mscl_only	mscl_only	1150621	Bacteria	Proteobacteria	Epsilonproteobacteria	Campylobacterales	Sulfurospirillaceae	Sulfurospirillum	Sulfurospirillum multivorans	Sulfurospirillum multivorans DSM 12446
121031	GCF_000576555.1	1227739	representative genome	5252070	mscl_only	mscl_only	1227739	Bacteria	Bacteroidetes	Cytophagia	Cytophagales	Hymenobacteraceae	Hymenobacter	Hymenobacter swuensis	Hymenobacter swuensis DY53
121721	GCF_000577895.1	1216932	representative genome	3617025	not_in_others	not_in_others	1216932	Bacteria	Firmicutes	Clostridia	Eubacteriales	Clostridiaceae	Clostridium	NA	Clostridium bornimense
124051	GCF_000582515.1	367190	representative genome	4964409	both	distal	367190	Bacteria	Proteobacteria	Gammaproteobacteria	Enterobacterales	Yersiniaceae	Yersinia	NA	Yersinia similis
124061	GCF_000582535.1	1427984	representative genome	657101	not_in_others	not_in_others	1427984	Bacteria	Tenericutes	Mollicutes	Mycoplasmatales	Mycoplasmataceae	Candidatus Hepatoplasma	Candidatus Hepatoplasma crinochetorum	Candidatus Hepatoplasma crinochetorum Av
124801	GCF_000583855.1	1288313	representative genome	2882437	mscl_only	mscl_only	1288313	Bacteria	Proteobacteria	Alphaproteobacteria	Rhodospirillales	Acetobacteraceae	Gluconobacter	Gluconobacter oxydans	Gluconobacter oxydans DSM 3504
125611	GCF_000585495.1	195522	representative genome	1976356	not_in_others	not_in_others	195522	Archaea	Euryarchaeota	Thermococci	Thermococcales	Thermococcaceae	Thermococcus	NA	Thermococcus nautili
127851	GCF_000590555.1	1348662	representative genome	2031902	mscl_only	mscl_only	1348662	Bacteria	Actinobacteria	Actinomycetia	Corynebacteriales	Corynebacteriaceae	Corynebacterium	Corynebacterium argentoratense	Corynebacterium argentoratense DSM 44202
127881	GCF_000590795.1	1423891	representative genome	3278034	mscl_only	mscl_only	1423891	Bacteria	Proteobacteria	Alphaproteobacteria	Hyphomicrobiales	Brucellaceae	Brucella	Brucella ceti	Brucella ceti TE10759-12
127941	GCF_000590925.1	1294273	representative genome	3555109	mscl_only	mscl_only	1294273	Bacteria	Proteobacteria	Alphaproteobacteria	Rhodobacterales	Roseobacteraceae	Roseibacterium	Roseibacterium elongatum	Roseibacterium elongatum DSM 19469
127981	GCF_000591035.1	1198449	representative genome	1595994	not_in_others	not_in_others	1198449	Archaea	Crenarchaeota	Thermoprotei	Desulfurococcales	Desulfurococcaceae	Aeropyrum	Aeropyrum camini	Aeropyrum camini SY1 = JCM 12091
127991	GCF_000591055.1	268739	representative genome	2912573	not_in_others	not_in_others	268739	Archaea	Euryarchaeota	Halobacteria	Halobacteriales	Haloarculaceae	Natronomonas	Natronomonas moolapensis	Natronomonas moolapensis 8.8.11
131471	GCF_000597865.1	1286171	representative genome	3055036	mscl_only	mscl_only	1286171	Bacteria	Firmicutes	Clostridia	Eubacteriales	Peptostreptococcaceae	Peptoclostridium	Peptoclostridium acidaminophilum	Peptoclostridium acidaminophilum DSM 3953
132451	GCF_000599985.1	1196095	representative genome	3139412	not_in_others	not_in_others	1196095	Bacteria	Proteobacteria	Gammaproteobacteria	Orbales	Orbaceae	Gilliamella	NA	Gilliamella apicola
132461	GCF_000600005.1	1196094	representative genome	2527978	mscl_only	mscl_only	1196094	Bacteria	Proteobacteria	Betaproteobacteria	Neisseriales	Neisseriaceae	Snodgrassella	Snodgrassella alvi	Snodgrassella alvi wkB2
132511	GCF_000600105.1	1145276	representative genome	4662822	mscl_only	mscl_only	1145276	Bacteria	Firmicutes	Bacilli	Bacillales	Bacillaceae	Lysinibacillus	NA	Lysinibacillus varians
138251	GCF_000612055.1	1661	representative genome	2338390	mscl_only	mscl_only	1661	Bacteria	Actinobacteria	Actinomycetia	Actinomycetales	Actinomycetaceae	Trueperella	NA	Trueperella pyogenes
138371	GCF_000612505.1	1268072	representative genome	5270569	mscl_only	mscl_only	1268072	Bacteria	Firmicutes	Bacilli	Bacillales	Paenibacillaceae	Paenibacillus	Paenibacillus sabinae	Paenibacillus sabinae T27
142361	GCF_000612685.1	1437824	representative genome	3952818	mscl_only	mscl_only	1437824	Bacteria	Proteobacteria	Betaproteobacteria	Burkholderiales	Alcaligenaceae	Castellaniella	Castellaniella defragrans	Castellaniella defragrans 65Phen
142491	GCF_000612965.1	38323	representative genome	1905383	mscl_only	mscl_only	38323	Bacteria	Proteobacteria	Alphaproteobacteria	Hyphomicrobiales	Bartonellaceae	Bartonella	NA	Bartonella henselae
472871	GCF_000619905.2	1266925	representative genome	3210113	not_in_others	not_in_others	1266925	Bacteria	Proteobacteria	Betaproteobacteria	Nitrosomonadales	Nitrosomonadaceae	Nitrosospira	Nitrosospira briensis	Nitrosospira briensis C-128
143871	GCF_000626675.1	1404245	representative genome	3568218	mscl_only	mscl_only	1404245	Bacteria	Actinobacteria	Actinomycetia	Corynebacteriales	Corynebacteriaceae	Corynebacterium	Corynebacterium glyciniphilum	Corynebacterium glyciniphilum AJ 3170
148991	GCF_000632965.1	1249650	representative genome	1170935	not_in_others	not_in_others	1249650	Bacteria	Proteobacteria	Alphaproteobacteria	Rickettsiales	Anaplasmataceae	Ehrlichia	Ehrlichia chaffeensis	Ehrlichia chaffeensis str. West Paces
149001	GCF_000632985.1	1286528	representative genome	884232	not_in_others	not_in_others	1286528	Bacteria	Proteobacteria	Alphaproteobacteria	Rickettsiales	Anaplasmataceae	Neorickettsia	Neorickettsia helminthoeca	Neorickettsia helminthoeca str. Oregon
178841	GCF_000691605.1	959	representative genome	3830427	mscl_only	mscl_only	959	Bacteria	Proteobacteria	Oligoflexia	Bdellovibrionales	Bdellovibrionaceae	Bdellovibrio	NA	Bdellovibrio bacteriovorus
716721	GCF_000695095.2	1379270	representative genome	4716552	mscl_only	mscl_only	1379270	Bacteria	Gemmatimonadetes	Gemmatimonadetes	Gemmatimonadales	Gemmatimonadaceae	Gemmatimonas	NA	Gemmatimonas phototrophica
10220821	GCF_000696345.2	1163398	representative genome	5656185	both	distal	1163398	Bacteria	Proteobacteria	Gammaproteobacteria	Pseudomonadales	Pseudomonadaceae	Pseudomonas	NA	Pseudomonas donghuensis
604281	GCF_000696675.2	1289591	representative genome	6806506	mscl_only	mscl_only	1289591	Bacteria	Actinobacteria	Actinomycetia	Corynebacteriales	Nocardiaceae	Rhodococcus	Rhodococcus erythropolis	Rhodococcus erythropolis R138
756431	GCF_000697965.2	106592	representative genome	7267502	mscl_only	mscl_only	106592	Bacteria	Proteobacteria	Alphaproteobacteria	Hyphomicrobiales	Rhizobiaceae	Ensifer	NA	Ensifer adhaerens
182511	GCF_000698785.1	926571	representative genome	2527938	mscl_only	mscl_only	926571	Archaea	Thaumarchaeota	Nitrososphaeria	Nitrososphaerales	Nitrososphaeraceae	Nitrososphaera	Nitrososphaera viennensis	Nitrososphaera viennensis EN76
182961	GCF_000699505.1	529884	representative genome	1430433	not_in_others	not_in_others	529884	Bacteria	Actinobacteria	Actinomycetia	Micrococcales	Microbacteriaceae	Rhodoluna	NA	Rhodoluna lacicola
186541	GCF_000706765.1	1341694	representative genome	1734546	mscl_only	mscl_only	1341694	Bacteria	Actinobacteria	Actinomycetia	Bifidobacteriales	Bifidobacteriaceae	Bifidobacterium	Bifidobacterium indicum	Bifidobacterium indicum LMG 11587 = DSM 20214
187881	GCF_000709415.1	1288	representative genome	2757557	mscl_only	mscl_only	1288	Bacteria	Firmicutes	Bacilli	Bacillales	Staphylococcaceae	Staphylococcus	NA	Staphylococcus xylosus
187941	GCF_000709555.1	1415657	representative genome	309299	not_in_others	not_in_others	1415657	Bacteria	Bacteroidetes	Flavobacteriia	Flavobacteriales	NA	Candidatus Walczuchella	NA	Candidatus Walczuchella monophlebidarum
194931	GCF_000723465.1	1160721	representative genome	2968500	mscl_only	mscl_only	1160721	Bacteria	Firmicutes	Clostridia	Eubacteriales	Oscillospiraceae	Ruminococcus	NA	Ruminococcus bicirculans
195571	GCF_000724605.1	59505	representative genome	2159306	mscl_only	mscl_only	59505	Bacteria	Actinobacteria	Actinomycetia	Actinomycetales	Actinomycetaceae	Actinotignum	NA	Actinotignum schaalii
195581	GCF_000724625.1	661478	representative genome	5231762	mscl_only	mscl_only	661478	Bacteria	Armatimonadetes	Fimbriimonadia	Fimbriimonadales	Fimbriimonadaceae	Fimbriimonas	Fimbriimonas ginsengisoli	Fimbriimonas ginsengisoli Gsoil 348
480431	GCF_000724775.3	28031	representative genome	4843789	mscl_only	mscl_only	28031	Bacteria	Firmicutes	Bacilli	Bacillales	Bacillaceae	Lysinibacillus	NA	Lysinibacillus fusiformis
195951	GCF_000725365.1	386490	representative genome	3577082	mscl_only	mscl_only	386490	Bacteria	Firmicutes	Bacilli	Bacillales	Bacillaceae	Terribacillus	NA	Terribacillus goriensis
195971	GCF_000725405.1	1274	representative genome	3113642	mscl_only	mscl_only	1274	Bacteria	Actinobacteria	Actinomycetia	Micrococcales	Dermacoccaceae	Dermacoccus	NA	Dermacoccus nishinomiyaensis
195981	GCF_000725425.1	1343739	representative genome	1859370	not_in_others	not_in_others	1343739	Archaea	Euryarchaeota	Thermococci	Thermococcales	Thermococcaceae	Palaeococcus	Palaeococcus pacificus	Palaeococcus pacificus DY20341
1151021	GCF_000730165.1	1441467	representative genome	7382386	mscl_only	mscl_only	1441467	Bacteria	Proteobacteria	Alphaproteobacteria	Rhodospirillales	Azospirillaceae	Nitrospirillum	Nitrospirillum amazonense	Nitrospirillum amazonense CBAmc
198441	GCF_000730285.1	1459636	representative genome	2954373	mscl_only	mscl_only	1459636	Archaea	Thaumarchaeota	Nitrososphaeria	Nitrososphaerales	Nitrososphaeraceae	Nitrososphaera	Candidatus Nitrososphaera evergladensis	Candidatus Nitrososphaera evergladensis SR1
198471	GCF_000730385.1	589873	representative genome	4308833	not_in_others	not_in_others	589873	Bacteria	Proteobacteria	Gammaproteobacteria	Alteromonadales	Alteromonadaceae	Alteromonas	NA	Alteromonas australica
198961	GCF_000731315.1	1028800	representative genome	6455027	mscl_only	mscl_only	1028800	Bacteria	Proteobacteria	Alphaproteobacteria	Hyphomicrobiales	Rhizobiaceae	Neorhizobium	Neorhizobium galegae	Neorhizobium galegae bv. orientalis str. HAMBI 540
199801	GCF_000732925.1	208439	representative genome	9053857	mscl_only	mscl_only	208439	Bacteria	Actinobacteria	Actinomycetia	Pseudonocardiales	Pseudonocardiaceae	Amycolatopsis	NA	Amycolatopsis japonica
199811	GCF_000732945.1	191610	representative genome	2359448	mscl_only	mscl_only	191610	Bacteria	Actinobacteria	Actinomycetia	Corynebacteriales	Corynebacteriaceae	Corynebacterium	NA	Corynebacterium atypicum
644481	GCF_000733715.2	1225174	representative genome	5372474	not_in_others	not_in_others	1225174	Bacteria	Proteobacteria	Gammaproteobacteria	Pseudomonadales	Pseudomonadaceae	Pseudomonas	Pseudomonas mendocina	Pseudomonas mendocina S5.2
200351	GCF_000734015.1	289377	representative genome	1764045	not_in_others	not_in_others	289377	Bacteria	Thermodesulfobacteria	Thermodesulfobacteria	Thermodesulfobacteriales	Thermodesulfobacteriaceae	Thermodesulfobacterium	Thermodesulfobacterium commune	Thermodesulfobacterium commune DSM 2178
200361	GCF_000734035.1	1344584	representative genome	2316287	not_in_others	not_in_others	1344584	Archaea	Euryarchaeota	Archaeoglobi	Archaeoglobales	Archaeoglobaceae	Archaeoglobus	Archaeoglobus fulgidus	Archaeoglobus fulgidus DSM 8774
201601	GCF_000736415.1	1244531	representative genome	1754638	not_in_others	not_in_others	1244531	Bacteria	Proteobacteria	Epsilonproteobacteria	Campylobacterales	Campylobacteraceae	Campylobacter	NA	Campylobacter iguaniorum
338881	GCF_000737325.1	927083	representative genome	10327335	mscl_only	mscl_only	927083	Bacteria	Proteobacteria	Deltaproteobacteria	Myxococcales	Sandaracinaceae	Sandaracinus	NA	Sandaracinus amylolyticus
202391	GCF_000737865.1	1687	representative genome	1755151	mscl_only	mscl_only	1687	Bacteria	Actinobacteria	Actinomycetia	Bifidobacteriales	Bifidobacteriaceae	Bifidobacterium	NA	Bifidobacterium coryneforme
202711	GCF_000738435.1	666509	representative genome	3288122	not_in_others	not_in_others	666509	Bacteria	Proteobacteria	Alphaproteobacteria	Rhodobacterales	Rhodobacteraceae	Planktomarina	Planktomarina temperata	Planktomarina temperata RCA23
202981	GCF_000739065.1	1301915	representative genome	1607556	not_in_others	not_in_others	1301915	Archaea	Euryarchaeota	Methanococci	Methanococcales	Methanocaldococcaceae	Methanocaldococcus	NA	Methanocaldococcus bathoardescens
203271	GCF_000739435.1	743972	representative genome	2501598	both	distal	743972	Bacteria	Proteobacteria	Gammaproteobacteria	Pasteurellales	Pasteurellaceae	Actinobacillus	Actinobacillus suis	Actinobacillus suis ATCC 33415
204041	GCF_000740965.1	29471	representative genome	5024250	both	proximal	29471	Bacteria	Proteobacteria	Gammaproteobacteria	Enterobacterales	Pectobacteriaceae	Pectobacterium	NA	Pectobacterium atrosepticum
204061	GCF_000741005.1	1398490	representative genome	987652	not_in_others	not_in_others	1398490	Bacteria	Spirochaetes	Spirochaetia	Spirochaetales	Borreliaceae	Borreliella	Borreliella afzelii	Borreliella afzelii Tom3107
204971	GCF_000742835.1	91604	representative genome	2485110	not_in_others	not_in_others	91604	Bacteria	Proteobacteria	Alphaproteobacteria	Holosporales	Candidatus Paracaedibacteraceae	Candidatus Paracaedibacter	NA	Candidatus Paracaedibacter acanthamoebae
205471	GCF_000743945.1	1072685	representative genome	1959069	mscl_only	mscl_only	1072685	Bacteria	Proteobacteria	Betaproteobacteria	Burkholderiales	Alcaligenaceae	Basilea	Basilea psittacipulmonis	Basilea psittacipulmonis DSM 24701
7957291	GCF_000746025.2	1712410	representative genome	3805411	not_in_others	not_in_others	1712410	Bacteria	Firmicutes	Clostridia	Eubacteriales	Peptococcaceae	Thermanaerosceptrum	NA	Thermanaerosceptrum fracticalcis
207081	GCF_000747315.1	401472	representative genome	2328278	mscl_only	mscl_only	401472	Bacteria	Actinobacteria	Actinomycetia	Corynebacteriales	Corynebacteriaceae	Corynebacterium	NA	Corynebacterium ureicelerivorans
210931	GCF_000755145.1	221027	representative genome	2800562	not_in_others	not_in_others	221027	Bacteria	Spirochaetes	Spirochaetia	Spirochaetales	Treponemataceae	Treponema	NA	Treponema putidum
603801	GCF_000755585.2	656366	representative genome	4458287	mscl_only	mscl_only	656366	Bacteria	Actinobacteria	Actinomycetia	Micrococcales	Micrococcaceae	Arthrobacter	NA	Arthrobacter alpinus
211501	GCF_000756125.1	28450	representative genome	7085397	mscl_only	mscl_only	28450	Bacteria	Proteobacteria	Betaproteobacteria	Burkholderiales	Burkholderiaceae	Burkholderia	NA	Burkholderia pseudomallei
211691	GCF_000756505.1	1401325	representative genome	2397867	mscl_only	mscl_only	1401325	Bacteria	Bacteroidetes	Flavobacteriia	Flavobacteriales	Weeksellaceae	Ornithobacterium	Ornithobacterium rhinotracheale	Ornithobacterium rhinotracheale ORT-UMN 88
211741	GCF_000756615.1	44251	representative genome	6053498	mscl_only	mscl_only	44251	Bacteria	Firmicutes	Bacilli	Bacillales	Paenibacillaceae	Paenibacillus	NA	Paenibacillus durus
212581	GCF_000757795.1	693986	representative genome	6286629	mscl_only	mscl_only	693986	Bacteria	Proteobacteria	Alphaproteobacteria	Hyphomicrobiales	Methylobacteriaceae	Methylobacterium	Methylobacterium oryzae	Methylobacterium oryzae CBMB20
213031	GCF_000758665.1	160799	representative genome	8156808	mscl_only	mscl_only	160799	Bacteria	Firmicutes	Bacilli	Bacillales	Paenibacillaceae	Paenibacillus	NA	Paenibacillus borealis
213041	GCF_000758685.1	169760	representative genome	5658798	mscl_only	mscl_only	169760	Bacteria	Firmicutes	Bacilli	Bacillales	Paenibacillaceae	Paenibacillus	NA	Paenibacillus stellifer
213051	GCF_000758705.1	189425	representative genome	7166464	mscl_only	mscl_only	189425	Bacteria	Firmicutes	Bacilli	Bacillales	Paenibacillaceae	Paenibacillus	NA	Paenibacillus graminis
213061	GCF_000758725.1	189426	representative genome	6812473	mscl_only	mscl_only	189426	Bacteria	Firmicutes	Bacilli	Bacillales	Paenibacillaceae	Paenibacillus	NA	Paenibacillus odorifer
214341	GCF_000761155.1	216142	representative genome	4688635	mscl_only	mscl_only	216142	Bacteria	Proteobacteria	Gammaproteobacteria	Pseudomonadales	Pseudomonadaceae	Pseudomonas	NA	Pseudomonas rhizosphaerae
215521	GCF_000763515.1	202751	representative genome	2919548	mscl_only	mscl_only	202751	Bacteria	Firmicutes	Bacilli	Bacillales	Listeriaceae	Listeria	Listeria ivanovii	Listeria ivanovii subsp. ivanovii
215551	GCF_000763575.1	2325	representative genome	2397824	mscl_only	mscl_only	2325	Bacteria	Firmicutes	Clostridia	Thermoanaerobacterales	Thermoanaerobacteraceae	Thermoanaerobacter	NA	Thermoanaerobacter kivui
216061	GCF_000764535.1	1549858	representative genome	4061902	mscl_only	mscl_only	1549858	Bacteria	Proteobacteria	Alphaproteobacteria	Sphingomonadales	Sphingomonadaceae	Sphingomonas	NA	Sphingomonas taxi
217191	GCF_000767055.1	558173	representative genome	2698995	mscl_only	mscl_only	558173	Bacteria	Actinobacteria	Actinomycetia	Corynebacteriales	Corynebacteriaceae	Corynebacterium	Corynebacterium doosanense	Corynebacterium doosanense CAU 212 = DSM 45436
217401	GCF_000767465.1	1088721	representative genome	5457578	mscl_only	mscl_only	1088721	Bacteria	Proteobacteria	Alphaproteobacteria	Sphingomonadales	Sphingomonadaceae	Novosphingobium	Novosphingobium pentaromativorans	Novosphingobium pentaromativorans US6-1
218411	GCF_000769555.1	492670	representative genome	4014440	mscl_only	mscl_only	492670	Bacteria	Firmicutes	Bacilli	Bacillales	Bacillaceae	Bacillus	NA	Bacillus velezensis
218441	GCF_000769635.1	65058	representative genome	2466435	mscl_only	mscl_only	65058	Bacteria	Actinobacteria	Actinomycetia	Corynebacteriales	Corynebacteriaceae	Corynebacterium	NA	Corynebacterium ulcerans
218451	GCF_000769655.1	1505907	representative genome	2126164	not_in_others	not_in_others	1505907	Archaea	Euryarchaeota	Thermococci	Thermococcales	Thermococcaceae	Thermococcus	NA	Thermococcus eurythermalis
798161	GCF_000770115.1	669	representative genome	5881490	arfa_only	arfa_only	669	Bacteria	Proteobacteria	Gammaproteobacteria	Vibrionales	Vibrionaceae	Vibrio	NA	Vibrio harveyi
218771	GCF_000770155.1	550	representative genome	4848754	both	proximal	550	Bacteria	Proteobacteria	Gammaproteobacteria	Enterobacterales	Enterobacteriaceae	Enterobacter	NA	Enterobacter cloacae
219791	GCF_000772105.1	1051646	representative genome	5540337	arfa_only	arfa_only	1051646	Bacteria	Proteobacteria	Gammaproteobacteria	Vibrionales	Vibrionaceae	Vibrio	Vibrio tubiashii	Vibrio tubiashii ATCC 19109
1015901	GCF_000785105.2	1138822	representative genome	2095860	mscl_only	mscl_only	1138822	Bacteria	Firmicutes	Bacilli	Lactobacillales	Lactobacillaceae	Lentilactobacillus	NA	Lentilactobacillus curieae
226371	GCF_000785495.1	2045	representative genome	5637360	mscl_only	mscl_only	2045	Bacteria	Actinobacteria	Actinomycetia	Propionibacteriales	Nocardioidaceae	Pimelobacter	NA	Pimelobacter simplex
644451	GCF_000785705.2	1538553	representative genome	5172098	not_in_others	not_in_others	1538553	Bacteria	Proteobacteria	Gammaproteobacteria	Methylococcales	Methylococcaceae	Methylomonas	NA	Methylomonas denitrificans
227841	GCF_000788395.1	1348114	representative genome	4815987	arfa_only	arfa_only	1348114	Bacteria	Proteobacteria	Gammaproteobacteria	Alteromonadales	Pseudoalteromonadaceae	Pseudoalteromonas	NA	Pseudoalteromonas piratica
233751	GCF_000800395.1	57497	representative genome	3531443	mscl_only	mscl_only	57497	Bacteria	Deinococcus-Thermus	Deinococci	Deinococcales	Deinococcaceae	Deinococcus	NA	Deinococcus radiopugnans
233941	GCF_000800805.1	1577791	representative genome	1488669	not_in_others	not_in_others	1577791	Archaea	Candidatus Thermoplasmatota	Thermoplasmata	Methanomassiliicoccales	Methanomassiliicoccaceae	Candidatus Methanoplasma	NA	Candidatus Methanoplasma termitum
234111	GCF_000801145.1	202947	representative genome	2431533	both	distal	202947	Bacteria	Proteobacteria	Gammaproteobacteria	Pasteurellales	Pasteurellaceae	Actinobacillus	Actinobacillus equuli	Actinobacillus equuli subsp. equuli
234181	GCF_000801295.1	1248727	representative genome	2597759	not_in_others	not_in_others	1248727	Bacteria	Proteobacteria	Gammaproteobacteria	NA	NA	NA	NA	endosymbiont of unidentified scaly snail isolate Monju
1091691	GCF_000802245.2	1355015	representative genome	7346075	mscl_only	mscl_only	1355015	Bacteria	Actinobacteria	Actinomycetia	Streptomycetales	Streptomycetaceae	Streptomyces	NA	Streptomyces pluripotens
235431	GCF_000803625.1	2093824	representative genome	705138	mscl_only	mscl_only	2093824	Bacteria	Candidatus Saccharibacteria	Candidatus Saccharimonia	Candidatus Nanosynbacterales	Candidatus Nanosynbacteraceae	Candidatus Nanosynbacter	NA	Candidatus Nanosynbacter lyticus
235441	GCF_000803645.1	1515612	representative genome	5202172	mscl_only	mscl_only	1515612	Bacteria	Proteobacteria	Alphaproteobacteria	Sphingomonadales	Sphingomonadaceae	Sphingopyxis	NA	Sphingopyxis fribergensis
237181	GCF_000807275.1	1267021	representative genome	2692351	not_in_others	not_in_others	1267021	Bacteria	Proteobacteria	Gammaproteobacteria	Orbales	Orbaceae	Frischella	NA	Frischella perrara
1063361	GCF_000807675.2	1736	representative genome	4422837	mscl_only	mscl_only	1736	Bacteria	Firmicutes	Clostridia	Eubacteriales	Eubacteriaceae	Eubacterium	NA	Eubacterium limosum
5454981	GCF_000807775.2	1891094	representative genome	5592065	mscl_only	mscl_only	1891094	Bacteria	Proteobacteria	Betaproteobacteria	Burkholderiales	Burkholderiaceae	Pandoraea	NA	Pandoraea fibrosis
239601	GCF_000812185.1	1410606	representative genome	1232128	not_in_others	not_in_others	1410606	Archaea	Thaumarchaeota	unassigned_Thaumarchaeota	NA	NA	Candidatus Nitrosopelagicus	NA	Candidatus Nitrosopelagicus brevis
657991	GCF_000812665.2	1579316	representative genome	4376120	mscl_only	mscl_only	1579316	Bacteria	Proteobacteria	Alphaproteobacteria	Rhodobacterales	Roseobacteraceae	Falsihalocynthiibacter	NA	Falsihalocynthiibacter arcticus
240271	GCF_000813245.1	697581	representative genome	1754190	not_in_others	not_in_others	697581	Archaea	Crenarchaeota	Thermoprotei	Thermofilales	Thermofilaceae	Thermofilum	Thermofilum adornatum	Thermofilum adornatus 1505
241001	GCF_000814825.1	1531429	representative genome	1967093	mscl_only	mscl_only	1531429	Bacteria	Actinobacteria	Coriobacteriia	Eggerthellales	Eggerthellaceae	Berryella	NA	Berryella intestinalis
241181	GCF_000815025.1	325775	representative genome	656901	not_in_others	not_in_others	325775	Bacteria	Proteobacteria	Gammaproteobacteria	Legionellales	Coxiellaceae	Coxiella	NA	Coxiella endosymbiont of Amblyomma americanum
241201	GCF_000815065.1	743971	representative genome	778866	not_in_others	not_in_others	743971	Bacteria	Tenericutes	Mollicutes	Mycoplasmatales	Mycoplasmataceae	Mesomycoplasma	Mesomycoplasma flocculare	Mycoplasma flocculare ATCC 27399
905741	GCF_000815105.2	93221	representative genome	5867621	mscl_only	mscl_only	93221	Bacteria	Proteobacteria	Betaproteobacteria	Burkholderiales	Burkholderiaceae	Pandoraea	NA	Pandoraea pulmonicola
241281	GCF_000815225.1	594679	representative genome	1661527	not_in_others	not_in_others	594679	Bacteria	Proteobacteria	Gammaproteobacteria	Thiotrichales	Francisellaceae	Allofrancisella	NA	Allofrancisella guangzhouensis
241711	GCF_000816085.1	1284	representative genome	2472129	mscl_only	mscl_only	1284	Bacteria	Firmicutes	Bacilli	Bacillales	Staphylococcaceae	Staphylococcus	NA	Staphylococcus hyicus
241721	GCF_000816105.1	1432656	representative genome	1920914	not_in_others	not_in_others	1432656	Archaea	Euryarchaeota	Thermococci	Thermococcales	Thermococcaceae	Thermococcus	Thermococcus guaymasensis	Thermococcus guaymasensis DSM 11113
241761	GCF_000816185.1	1031564	representative genome	1465081	not_in_others	not_in_others	1031564	Bacteria	Proteobacteria	Epsilonproteobacteria	Campylobacterales	Campylobacteraceae	Campylobacter	Campylobacter insulaenigrae	Campylobacter insulaenigrae NCTC 12927
241811	GCF_000816305.1	1388752	representative genome	1852995	not_in_others	not_in_others	1388752	Bacteria	Proteobacteria	Epsilonproteobacteria	Campylobacterales	Campylobacteraceae	Campylobacter	Campylobacter subantarcticus	Campylobacter subantarcticus LMG 24377
242081	GCF_000816845.1	1041138	representative genome	7311190	mscl_only	mscl_only	1041138	Bacteria	Proteobacteria	Alphaproteobacteria	Hyphomicrobiales	Rhizobiaceae	Rhizobium	Rhizobium gallicum	Rhizobium gallicum bv. gallicum R602sp
242601	GCF_000817955.1	345632	representative genome	3618700	mscl_only	mscl_only	345632	Bacteria	Proteobacteria	Deltaproteobacteria	Desulfuromonadales	Geobacteraceae	Geobacter	NA	Geobacter pickeringii
242671	GCF_000818095.1	1508404	representative genome	4119509	mscl_only	mscl_only	1508404	Bacteria	Firmicutes	Bacilli	Bacillales	Planococcaceae	Jeotgalibacillus	NA	Jeotgalibacillus malaysiensis
243501	GCF_000819565.1	1208324	representative genome	4969388	mscl_only	mscl_only	1208324	Bacteria	Proteobacteria	Alphaproteobacteria	Rhodobacterales	Roseobacteraceae	Celeribacter	NA	Celeribacter indicus
247351	GCF_000827125.1	483547	representative genome	3717645	not_in_others	not_in_others	483547	Bacteria	Proteobacteria	Deltaproteobacteria	Desulfuromonadales	Geobacteraceae	Geoalkalibacter	NA	Geoalkalibacter subterraneus
247911	GCF_000828475.1	1384459	representative genome	3424964	not_in_others	not_in_others	1384459	Bacteria	Proteobacteria	Alphaproteobacteria	Hyphomicrobiales	Hyphomicrobiaceae	Methyloceanibacter	NA	Methyloceanibacter caenitepidi
247931	GCF_000828515.1	476281	representative genome	754729	not_in_others	not_in_others	476281	Bacteria	Proteobacteria	Gammaproteobacteria	Enterobacterales	Enterobacteriaceae	Candidatus Ishikawaella	Candidatus Ishikawaella capsulata	Candidatus Ishikawaella capsulata Mpkobe
247981	GCF_000828615.1	1076588	representative genome	3153637	not_in_others	not_in_others	1076588	Bacteria	Proteobacteria	Gammaproteobacteria	NA	NA	Thiolapillus	NA	Thiolapillus brandeum
247991	GCF_000828635.1	1223802	representative genome	3802648	not_in_others	not_in_others	1223802	Bacteria	Proteobacteria	Betaproteobacteria	Nitrosomonadales	Sterolibacteriaceae	Sulfuritalea	Sulfuritalea hydrogenivorans	Sulfuritalea hydrogenivorans sk43H
248001	GCF_000828655.1	1408159	representative genome	2014912	not_in_others	not_in_others	1408159	Bacteria	Thermotogae	Thermotogae	Thermotogales	Thermotogaceae	Thermotoga	Thermotoga caldifontis	Thermotoga caldifontis AZM44c09
248011	GCF_000828675.1	1408160	representative genome	2187612	mscl_only	mscl_only	1408160	Bacteria	Thermotogae	Thermotogae	Thermotogales	Thermotogaceae	Thermotoga	Thermotoga profunda	Thermotoga profunda AZM34c06
248081	GCF_000828815.1	1410383	representative genome	708439	not_in_others	not_in_others	1410383	Bacteria	Proteobacteria	Gammaproteobacteria	Enterobacterales	Enterobacteriaceae	Candidatus Tachikawaea	NA	Candidatus Tachikawaea gelatinosa
248101	GCF_000828855.1	29554	representative genome	693241	mscl_only	mscl_only	29554	Bacteria	Tenericutes	unassigned_Tenericutes	Mycoplasmoidales	Metamycoplasmataceae	Metamycoplasma	NA	Metamycoplasma canadense
248121	GCF_000828895.1	1458425	representative genome	2574013	not_in_others	not_in_others	1458425	Bacteria	Proteobacteria	Betaproteobacteria	Burkholderiales	Comamonadaceae	Serpentinimonas	NA	Serpentinimonas raichei
248131	GCF_000828915.1	1458426	representative genome	2623236	not_in_others	not_in_others	1458426	Bacteria	Proteobacteria	Betaproteobacteria	Burkholderiales	Comamonadaceae	Serpentinimonas	NA	Serpentinimonas maccroryi
248201	GCF_000829055.1	1423732	representative genome	2952961	mscl_only	mscl_only	1423732	Bacteria	Firmicutes	Bacilli	Lactobacillales	Lactobacillaceae	Lacticaseibacillus	Lacticaseibacillus casei	Lacticaseibacillus casei DSM 20011 = JCM 1134 = ATCC 393
248291	GCF_000829235.1	1228987	representative genome	2794318	not_in_others	not_in_others	1228987	Bacteria	Cyanobacteria	unassigned_Cyanobacteria	NA	NA	NA	cyanobacterium endosymbiont of Epithemia turgida	cyanobacterium endosymbiont of Epithemia turgida isolate EtSB Lake Yunoko
248331	GCF_000829315.1	246273	representative genome	1250060	not_in_others	not_in_others	246273	Bacteria	Proteobacteria	Alphaproteobacteria	Rickettsiales	Anaplasmataceae	Wolbachia	NA	Wolbachia endosymbiont of Cimex lectularius
248371	GCF_000829395.1	1291742	representative genome	2400586	mscl_only	mscl_only	1291742	Bacteria	Firmicutes	Bacilli	Lactobacillales	Lactobacillaceae	Paucilactobacillus	Paucilactobacillus hokkaidonensis	Paucilactobacillus hokkaidonensis JCM 18461
248711	GCF_000830005.1	362257	representative genome	9153777	mscl_only	mscl_only	362257	Bacteria	Actinobacteria	Actinomycetia	Streptomycetales	Streptomycetaceae	Streptomyces	NA	Streptomyces vietnamensis
249221	GCF_000830905.1	1432060	representative genome	1382308	not_in_others	not_in_others	1432060	Bacteria	Chloroflexi	Dehalococcoidia	Dehalococcoidales	Dehalococcoidaceae	Dehalococcoides	Dehalococcoides mccartyi	Dehalococcoides mccartyi CG4
485621	GCF_000831645.3	1074467	representative genome	2790548	mscl_only	mscl_only	1074467	Bacteria	Firmicutes	Bacilli	Lactobacillales	Lactobacillaceae	Companilactobacillus	NA	Companilactobacillus heilongjiangensis
250341	GCF_000832905.1	1121088	representative genome	3366995	not_in_others	not_in_others	1121088	Bacteria	Firmicutes	Bacilli	Bacillales	Bacillaceae	Weizmannia	Weizmannia coagulans	Weizmannia coagulans DSM 1 = ATCC 7050
250391	GCF_000833025.1	480520	representative genome	4064534	mscl_only	mscl_only	480520	Bacteria	Bacteroidetes	Flavobacteriia	Flavobacteriales	Flavobacteriaceae	Myroides	NA	Myroides profundi
250761	GCF_000833575.1	161899	representative genome	2830519	mscl_only	mscl_only	161899	Bacteria	Actinobacteria	Actinomycetia	Corynebacteriales	Corynebacteriaceae	Corynebacterium	NA	Corynebacterium singulare
251241	GCF_000834295.1	273123	representative genome	4839430	both	distal	273123	Bacteria	Proteobacteria	Gammaproteobacteria	Enterobacterales	Yersiniaceae	Yersinia	Yersinia pseudotuberculosis	Yersinia pseudotuberculosis IP 32953
251291	GCF_000834395.1	1453495	representative genome	4471090	mscl_only	mscl_only	1453495	Bacteria	Proteobacteria	Gammaproteobacteria	Enterobacterales	Yersiniaceae	Yersinia	Yersinia aldovae	Yersinia aldovae 670-83
251321	GCF_000834455.1	29485	representative genome	4372253	both	proximal	29485	Bacteria	Proteobacteria	Gammaproteobacteria	Enterobacterales	Yersiniaceae	Yersinia	NA	Yersinia rohdei
251841	GCF_000835165.1	1224162	representative genome	2729219	mscl_only	mscl_only	1224162	Bacteria	Actinobacteria	Actinomycetia	Corynebacteriales	Corynebacteriaceae	Corynebacterium	Corynebacterium marinum	Corynebacterium marinum DSM 44953
271811	GCF_000875755.1	743967	representative genome	895051	not_in_others	not_in_others	743967	Bacteria	Tenericutes	Mollicutes	Mycoplasmatales	Mycoplasmataceae	Mycoplasma	Mycoplasma yeatsii	Mycoplasma yeatsii GM274B
271821	GCF_000875775.1	1582439	representative genome	1713078	not_in_others	not_in_others	1582439	Archaea	Thaumarchaeota	unassigned_Thaumarchaeota	Nitrosopumilales	Nitrosopumilaceae	Nitrosopumilus	NA	Nitrosopumilus piranensis
301401	GCF_000934545.1	1565605	representative genome	2934611	mscl_only	mscl_only	1565605	Bacteria	Proteobacteria	Betaproteobacteria	Rhodocyclales	Rhodocyclaceae	Rugosibacter	NA	Rugosibacter aromaticivorans
301411	GCF_000934565.1	321846	representative genome	6143950	both	distal	321846	Bacteria	Proteobacteria	Gammaproteobacteria	Pseudomonadales	Pseudomonadaceae	Pseudomonas	NA	Pseudomonas simiae
905731	GCF_000934605.2	656178	representative genome	5736282	mscl_only	mscl_only	656178	Bacteria	Proteobacteria	Betaproteobacteria	Burkholderiales	Burkholderiaceae	Pandoraea	NA	Pandoraea vervacti
301621	GCF_000935025.1	1609977	representative genome	5228389	mscl_only	mscl_only	1609977	Bacteria	Proteobacteria	Alphaproteobacteria	Sphingomonadales	Sphingomonadaceae	Sphingomonas	NA	Sphingomonas hengshuiensis
304461	GCF_000940805.1	1445510	representative genome	6475959	not_in_others	not_in_others	1445510	Bacteria	Proteobacteria	Gammaproteobacteria	Oceanospirillales	Saccharospirillaceae	Gynuella	Gynuella sunshinyii	Gynuella sunshinyii YC6258
304541	GCF_000940995.1	658445	representative genome	5909413	arfa_only	arfa_only	658445	Bacteria	Proteobacteria	Gammaproteobacteria	Vibrionales	Vibrionaceae	Photobacterium	Photobacterium gaetbulicola	Photobacterium gaetbulicola Gung47
304571	GCF_000941055.1	1454006	representative genome	3303986	mscl_only	mscl_only	1454006	Bacteria	Bacteroidetes	Flavobacteriia	Flavobacteriales	Flavobacteriaceae	Siansivirga	Siansivirga zeaxanthinifaciens	Siansivirga zeaxanthinifaciens CC-SAMT-1
779941	GCF_000943515.2	31958	representative genome	9490992	mscl_only	mscl_only	31958	Bacteria	Actinobacteria	Actinomycetia	Pseudonocardiales	Pseudonocardiaceae	Amycolatopsis	NA	Amycolatopsis orientalis
309141	GCF_000950575.1	1618207	representative genome	3599434	mscl_only	mscl_only	1618207	Bacteria	Actinobacteria	Actinomycetia	Micrococcales	Micrococcaceae	Psychromicrobium	NA	Psychromicrobium lacuslunae
311721	GCF_000953015.1	1581680	representative genome	1754988	not_in_others	not_in_others	1581680	Bacteria	Proteobacteria	Betaproteobacteria	Nitrosomonadales	Methylophilaceae	Candidatus Methylopumilus	NA	Candidatus Methylopumilus turicensis
311781	GCF_000953135.1	1212491	representative genome	4434890	mscl_only	mscl_only	1212491	Bacteria	Proteobacteria	Gammaproteobacteria	Legionellales	Legionellaceae	Legionella	Legionella fallonii	Legionella fallonii LLAP-10
312021	GCF_000953635.1	451	representative genome	3310028	mscl_only	mscl_only	451	Bacteria	Proteobacteria	Gammaproteobacteria	Legionellales	Legionellaceae	Tatlockia	NA	Tatlockia micdadei
312031	GCF_000953655.1	449	representative genome	3570857	mscl_only	mscl_only	449	Bacteria	Proteobacteria	Gammaproteobacteria	Legionellales	Legionellaceae	Legionella	NA	Legionella hackeliae
312061	GCF_000953715.1	1006576	representative genome	2053097	mscl_only	mscl_only	1006576	Bacteria	Thermotogae	Thermotogae	Petrotogales	Petrotogaceae	Defluviitoga	NA	Defluviitoga tunisiensis
317071	GCF_000954135.1	105219	representative genome	5072301	mscl_only	mscl_only	105219	Bacteria	Proteobacteria	Betaproteobacteria	Burkholderiales	Burkholderiaceae	Ralstonia	NA	Ralstonia mannitolilytica
341311	GCF_000955905.1	1603555	representative genome	1620156	mscl_only	mscl_only	1603555	Archaea	Thaumarchaeota	unassigned_Thaumarchaeota	NA	NA	Candidatus Nitrosotenuis	NA	Candidatus Nitrosotenuis cloacae
313391	GCF_000956175.1	1580092	representative genome	1803090	not_in_others	not_in_others	1580092	Archaea	Thaumarchaeota	unassigned_Thaumarchaeota	Nitrosopumilales	Nitrosopumilaceae	Nitrosopumilus	NA	Nitrosopumilus adriaticus
315051	GCF_000959365.1	441162	representative genome	7135022	mscl_only	mscl_only	441162	Bacteria	Proteobacteria	Betaproteobacteria	Burkholderiales	Burkholderiaceae	Burkholderia	Burkholderia oklahomensis	Burkholderia oklahomensis C6786
315111	GCF_000959505.1	350701	representative genome	6409095	mscl_only	mscl_only	350701	Bacteria	Proteobacteria	Betaproteobacteria	Burkholderiales	Burkholderiaceae	Burkholderia	Burkholderia dolosa	Burkholderia dolosa AU0158
315821	GCF_000960975.1	1486262	representative genome	4817335	mscl_only	mscl_only	1486262	Bacteria	Proteobacteria	Alphaproteobacteria	Hyphomicrobiales	Aurantimonadaceae	Martelella	NA	Martelella endophytica
315861	GCF_000961095.1	1126833	representative genome	5749967	mscl_only	mscl_only	1126833	Bacteria	Firmicutes	Bacilli	Bacillales	Paenibacillaceae	Paenibacillus	NA	Paenibacillus beijingensis
315921	GCF_000961215.1	611301	representative genome	5222255	mscl_only	mscl_only	611301	Bacteria	Proteobacteria	Gammaproteobacteria	Xanthomonadales	Xanthomonadaceae	Xanthomonas	Xanthomonas citri	Xanthomonas citri pv. citri
316071	GCF_000961515.1	134537	representative genome	9058983	mscl_only	mscl_only	134537	Bacteria	Proteobacteria	Betaproteobacteria	Burkholderiales	Burkholderiaceae	Paraburkholderia	NA	Paraburkholderia fungorum
317301	GCF_000963865.1	516051	representative genome	3274259	mscl_only	mscl_only	516051	Bacteria	Bacteroidetes	Flavobacteriia	Flavobacteriales	Flavobacteriaceae	Muricauda	NA	Muricauda lutaonensis
590751	GCF_000967305.2	511	representative genome	4248684	mscl_only	mscl_only	511	Bacteria	Proteobacteria	Betaproteobacteria	Burkholderiales	Alcaligenaceae	Alcaligenes	NA	Alcaligenes faecalis
319291	GCF_000967425.1	1125847	representative genome	4577425	mscl_only	mscl_only	1125847	Bacteria	Proteobacteria	Alphaproteobacteria	Hyphomicrobiales	Rhizobiaceae	Pseudorhizobium	NA	Pseudorhizobium banfieldiae
319571	GCF_000967915.1	61635	representative genome	1877792	mscl_only	mscl_only	61635	Bacteria	Tenericutes	Mollicutes	Acholeplasmatales	Acholeplasmataceae	Paracholeplasma	NA	Paracholeplasma brassicae
319671	GCF_000968055.1	1318466	representative genome	1554229	mscl_only	mscl_only	1318466	Bacteria	Tenericutes	Mollicutes	Acholeplasmatales	Acholeplasmataceae	Alteracholeplasma	Alteracholeplasma palmae	Alteracholeplasma palmae J233
319741	GCF_000968175.1	1354304	representative genome	3659523	arfa_only	arfa_only	1354304	Bacteria	Proteobacteria	Gammaproteobacteria	Enterobacterales	Morganellaceae	Xenorhabdus	Xenorhabdus poinarii	Xenorhabdus poinarii G6
319751	GCF_000968195.1	351671	representative genome	4203651	arfa_only	arfa_only	351671	Bacteria	Proteobacteria	Gammaproteobacteria	Enterobacterales	Morganellaceae	Xenorhabdus	NA	Xenorhabdus doucetiae
319921	GCF_000968375.1	1548	representative genome	5749410	not_in_others	not_in_others	1548	Bacteria	Firmicutes	Clostridia	Eubacteriales	Clostridiaceae	Clostridium	NA	Clostridium scatologenes
359941	GCF_000968535.2	1091494	representative genome	4796711	mscl_only	mscl_only	1091494	Bacteria	Proteobacteria	Gammaproteobacteria	Methylococcales	Methylococcaceae	Methylotuvimicrobium	Methylotuvimicrobium alcaliphilum	Methylotuvimicrobium alcaliphilum 20Z
320991	GCF_000969885.1	523844	representative genome	3127379	mscl_only	mscl_only	523844	Archaea	Euryarchaeota	Methanomicrobia	Methanosarcinales	Methanosarcinaceae	Methanosarcina	Methanosarcina thermophila	Methanosarcina thermophila TM-1
321001	GCF_000969905.1	1434123	representative genome	4563885	mscl_only	mscl_only	1434123	Archaea	Euryarchaeota	Methanomicrobia	Methanosarcinales	Methanosarcinaceae	Methanosarcina	Methanosarcina vacuolata	Methanosarcina vacuolata Z-761
321081	GCF_000970065.1	1434106	representative genome	4487566	mscl_only	mscl_only	1434106	Archaea	Euryarchaeota	Methanomicrobia	Methanosarcinales	Methanosarcinaceae	Methanosarcina	Methanosarcina barkeri	Methanosarcina barkeri 227
321091	GCF_000970085.1	1434120	representative genome	5017558	mscl_only	mscl_only	1434120	Archaea	Euryarchaeota	Methanomicrobia	Methanosarcinales	Methanosarcinaceae	Methanosarcina	Methanosarcina siciliae	Methanosarcina siciliae T4/M
321181	GCF_000970265.1	1434111	representative genome	4139808	mscl_only	mscl_only	1434111	Archaea	Euryarchaeota	Methanomicrobia	Methanosarcinales	Methanosarcinaceae	Methanosarcina	Methanosarcina lacustris	Methanosarcina lacustris Z-7289
321191	GCF_000970285.1	1434110	representative genome	5018607	mscl_only	mscl_only	1434110	Archaea	Euryarchaeota	Methanomicrobia	Methanosarcinales	Methanosarcinaceae	Methanosarcina	Methanosarcina horonobensis	Methanosarcina horonobensis HB-1 = JCM 15518
321881	GCF_000971765.1	1235990	representative genome	1196948	not_in_others	not_in_others	1235990	Bacteria	Proteobacteria	Gammaproteobacteria	Enterobacterales	Erwiniaceae	Pantoea	NA	Candidatus Pantoea carbekii
764461	GCF_000972785.3	573737	representative genome	6500731	mscl_only	mscl_only	573737	Bacteria	Proteobacteria	Betaproteobacteria	Burkholderiales	Burkholderiaceae	Pandoraea	NA	Pandoraea oxalativorans
322541	GCF_000973085.1	187101	representative genome	1330224	not_in_others	not_in_others	187101	Bacteria	Fusobacteria	Fusobacteriia	Fusobacteriales	Leptotrichiaceae	Sneathia	NA	Sneathia vaginalis
322571	GCF_000973105.1	63186	representative genome	5521712	mscl_only	mscl_only	63186	Bacteria	Bacteroidetes	Flavobacteriia	Flavobacteriales	Flavobacteriaceae	Zobellia	NA	Zobellia galactanivorans
322771	GCF_000973505.1	1505596	representative genome	749321	not_in_others	not_in_others	1505596	Bacteria	Proteobacteria	Gammaproteobacteria	Enterobacterales	Enterobacteriaceae	Candidatus Blochmannia	NA	Blochmannia endosymbiont of Polyrhachis (Hedomyrma) turneri
322791	GCF_000973545.1	1505597	representative genome	773940	not_in_others	not_in_others	1505597	Bacteria	Proteobacteria	Gammaproteobacteria	Enterobacterales	Enterobacteriaceae	Candidatus Blochmannia	NA	Blochmannia endosymbiont of Camponotus (Colobopsis) obliquus
322831	GCF_000973625.1	1835254	representative genome	2026292	mscl_only	mscl_only	1835254	Bacteria	Proteobacteria	Betaproteobacteria	Burkholderiales	Burkholderiaceae	Polynucleobacter	NA	Polynucleobacter duraquae
322911	GCF_000973725.1	400092	representative genome	5462537	mscl_only	mscl_only	400092	Bacteria	Bacteroidetes	Cytophagia	Cytophagales	Hymenobacteraceae	Pontibacter	NA	Pontibacter korlensis
323331	GCF_000974425.1	1379870	representative genome	7029352	mscl_only	mscl_only	1379870	Bacteria	Bacteroidetes	Cytophagia	Cytophagales	Cytophagaceae	Spirosoma	NA	Spirosoma radiotolerans
1981961	GCF_000974685.2	1188319	representative genome	2717229	not_in_others	not_in_others	1188319	Bacteria	Proteobacteria	Betaproteobacteria	Nitrosomonadales	Gallionellaceae	Ferriphaselus	NA	Ferriphaselus amnicola
326101	GCF_000980815.1	161896	representative genome	2451810	mscl_only	mscl_only	161896	Bacteria	Actinobacteria	Actinomycetia	Corynebacteriales	Corynebacteriaceae	Corynebacterium	NA	Corynebacterium camporealensis
326111	GCF_000980835.1	35755	representative genome	2354065	mscl_only	mscl_only	35755	Bacteria	Actinobacteria	Actinomycetia	Corynebacteriales	Corynebacteriaceae	Corynebacterium	NA	Corynebacterium kutscheri
326481	GCF_000981585.1	1073571	representative genome	7919576	mscl_only	mscl_only	1073571	Bacteria	Firmicutes	Bacilli	Bacillales	Paenibacillaceae	Paenibacillus	Paenibacillus riograndensis	Paenibacillus riograndensis SBR5
326571	GCF_000981765.1	914150	representative genome	2495242	mscl_only	mscl_only	914150	Bacteria	Proteobacteria	Gammaproteobacteria	Kangiellales	Kangiellaceae	Kangiella	NA	Kangiella geojedonensis
329741	GCF_000987835.1	206403	representative genome	2217891	not_in_others	not_in_others	206403	Bacteria	Proteobacteria	Epsilonproteobacteria	Campylobacterales	Sulfurovaceae	Sulfurovum	NA	Sulfurovum lithotrophicum
329851	GCF_000988065.1	29555	representative genome	968791	mscl_only	mscl_only	29555	Bacteria	Tenericutes	Mollicutes	Mycoplasmatales	Mycoplasmataceae	Mycoplasmopsis	NA	Mycoplasmopsis canis
1987571	GCF_000988745.2	386891	representative genome	2141970	not_in_others	not_in_others	386891	Bacteria	Proteobacteria	Gammaproteobacteria	Moraxellales	Moraxellaceae	Moraxella	NA	Moraxella bovoculi
4398791	GCF_000993785.3	408015	representative genome	5961402	not_in_others	not_in_others	408015	Bacteria	Actinobacteria	Actinomycetia	Streptomycetales	Streptomycetaceae	Streptomyces	NA	Streptomyces xiamenensis
332741	GCF_000993805.1	1550241	representative genome	1611988	not_in_others	not_in_others	1550241	Archaea	Crenarchaeota	Thermoprotei	Thermofilales	Thermofilaceae	Infirmifilum	NA	Infirmifilum uzonense
338821	GCF_001005905.1	407035	representative genome	2778379	mscl_only	mscl_only	407035	Bacteria	Firmicutes	Bacilli	Bacillales	Staphylococcaceae	Salinicoccus	NA	Salinicoccus halodurans
338851	GCF_001006005.1	47917	representative genome	6000511	both	proximal	47917	Bacteria	Proteobacteria	Gammaproteobacteria	Enterobacterales	Yersiniaceae	Serratia	NA	Serratia fonticola
338891	GCF_001006045.1	113653	representative genome	1770093	not_in_others	not_in_others	113653	Archaea	Euryarchaeota	Archaeoglobi	Archaeoglobales	Archaeoglobaceae	Geoglobus	NA	Geoglobus ahangari
340091	GCF_001007875.1	1543721	representative genome	3962284	mscl_only	mscl_only	1543721	Bacteria	Proteobacteria	Gammaproteobacteria	NA	NA	Sedimenticola	NA	Sedimenticola thiotaurini
340121	GCF_001007935.1	44574	representative genome	4067838	not_in_others	not_in_others	44574	Bacteria	Proteobacteria	Betaproteobacteria	Nitrosomonadales	Nitrosomonadaceae	Nitrosomonas	NA	Nitrosomonas communis
340141	GCF_001007995.1	1309411	representative genome	3236984	mscl_only	mscl_only	1309411	Bacteria	Deinococcus-Thermus	Deinococci	Deinococcales	Deinococcaceae	Deinococcus	NA	Deinococcus soli (ex Cha et al. 2016)
480421	GCF_001008165.2	1267766	representative genome	3475106	mscl_only	mscl_only	1267766	Bacteria	Proteobacteria	Alphaproteobacteria	Sphingomonadales	Erythrobacteraceae	Croceibacterium	NA	Croceibacterium atlanticum
341321	GCF_001010285.1	230089	representative genome	5147098	arfa_only	arfa_only	230089	Bacteria	Proteobacteria	Gammaproteobacteria	Enterobacterales	Morganellaceae	Photorhabdus	NA	Photorhabdus thracensis
343141	GCF_001013905.1	1437453	representative genome	8122491	mscl_only	mscl_only	1437453	Bacteria	Actinobacteria	Actinomycetia	Streptomycetales	Streptomycetaceae	Streptomyces	NA	Streptomyces leeuwenhoekii
345051	GCF_001017655.1	1307763	representative genome	2949723	not_in_others	not_in_others	1307763	Bacteria	Kiritimatiellaeota	Kiritimatiellae	Kiritimatiellales	Kiritimatiellaceae	Kiritimatiella	NA	Kiritimatiella glycovorans
905721	GCF_001017775.3	445709	representative genome	4464186	mscl_only	mscl_only	445709	Bacteria	Proteobacteria	Betaproteobacteria	Burkholderiales	Burkholderiaceae	Pandoraea	NA	Pandoraea thiooxydans
346651	GCF_001020955.1	106634	representative genome	2969361	mscl_only	mscl_only	106634	Bacteria	Proteobacteria	Gammaproteobacteria	Chromatiales	Ectothiorhodospiraceae	Thioalkalivibrio	NA	Thioalkalivibrio versutus
346671	GCF_001020985.1	571915	representative genome	3474226	mscl_only	mscl_only	571915	Bacteria	Actinobacteria	Actinomycetia	Corynebacteriales	Corynebacteriaceae	Corynebacterium	NA	Corynebacterium mustelae
346691	GCF_001021025.1	1050174	representative genome	2692072	mscl_only	mscl_only	1050174	Bacteria	Actinobacteria	Actinomycetia	Corynebacteriales	Corynebacteriaceae	Corynebacterium	NA	Corynebacterium epidermidicanis
346701	GCF_001021045.1	136857	representative genome	2721226	mscl_only	mscl_only	136857	Bacteria	Actinobacteria	Actinomycetia	Corynebacteriales	Corynebacteriaceae	Corynebacterium	NA	Corynebacterium testudinoris
346711	GCF_001021065.1	1072256	representative genome	2419437	not_in_others	not_in_others	1072256	Bacteria	Actinobacteria	Actinomycetia	Corynebacteriales	Corynebacteriaceae	Corynebacterium	NA	Corynebacterium uterequi
346721	GCF_001021085.1	1277257	representative genome	1192232	mscl_only	mscl_only	1277257	Bacteria	Proteobacteria	Alphaproteobacteria	Hyphomicrobiales	Rhizobiaceae	Liberibacter	Candidatus Liberibacter africanus	Candidatus Liberibacter africanus PTSAPSY
347121	GCF_001021915.1	129394	representative genome	4430829	mscl_only	mscl_only	129394	Bacteria	Proteobacteria	Gammaproteobacteria	Xanthomonadales	Xanthomonadaceae	Xanthomonas	Xanthomonas oryzae	Xanthomonas oryzae pv. oryzicola
347231	GCF_001022135.1	1972431	representative genome	6166452	mscl_only	mscl_only	1972431	Bacteria	Proteobacteria	Gammaproteobacteria	Enterobacterales	Enterobacteriaceae	Phytobacter	NA	Phytobacter ursingii
348761	GCF_001025155.1	518635	representative genome	2021974	mscl_only	mscl_only	518635	Bacteria	Actinobacteria	Actinomycetia	Bifidobacteriales	Bifidobacteriaceae	Bifidobacterium	Bifidobacterium angulatum	Bifidobacterium angulatum DSM 20098 = JCM 7096
348781	GCF_001025195.1	566552	representative genome	2079525	mscl_only	mscl_only	566552	Bacteria	Actinobacteria	Actinomycetia	Bifidobacteriales	Bifidobacteriaceae	Bifidobacterium	Bifidobacterium catenulatum	Bifidobacterium catenulatum DSM 16992 = JCM 1194 = LMG 11043
349641	GCF_001027025.1	1330330	representative genome	2169170	not_in_others	not_in_others	1330330	Bacteria	Thermotogae	Thermotogae	Kosmotogales	Kosmotogaceae	Kosmotoga	NA	Kosmotoga pacifica
349761	GCF_001027285.1	48	representative genome	12489432	not_in_others	not_in_others	48	Bacteria	Proteobacteria	Deltaproteobacteria	Myxococcales	Archangiaceae	Archangium	NA	Archangium gephyra
349871	GCF_001027545.1	1408281	representative genome	1588979	mscl_only	mscl_only	1408281	Bacteria	Elusimicrobia	Endomicrobia	Endomicrobiales	Endomicrobiaceae	Endomicrobium	NA	Endomicrobium proavitum
350391	GCF_001028625.1	543877	representative genome	2885033	mscl_only	mscl_only	543877	Bacteria	Proteobacteria	Alphaproteobacteria	Sphingomonadales	Erythrobacteraceae	Pelagerythrobacter	NA	Pelagerythrobacter marensis
350431	GCF_001028665.1	60550	representative genome	7961346	mscl_only	mscl_only	60550	Bacteria	Proteobacteria	Betaproteobacteria	Burkholderiales	Burkholderiaceae	Burkholderia	NA	Burkholderia pyrrocinia
350461	GCF_001028705.1	1348774	representative genome	3863562	mscl_only	mscl_only	1348774	Bacteria	Proteobacteria	Alphaproteobacteria	Sphingomonadales	Erythrobacteraceae	Croceicoccus	NA	Croceicoccus naphthovorans
875261	GCF_001029105.3	656179	representative genome	5732664	mscl_only	mscl_only	656179	Bacteria	Proteobacteria	Betaproteobacteria	Burkholderiales	Burkholderiaceae	Pandoraea	NA	Pandoraea faecigallinarum
350711	GCF_001029245.1	1114980	representative genome	1160484	not_in_others	not_in_others	1114980	Bacteria	Tenericutes	Mollicutes	Entomoplasmatales	Spiroplasmataceae	Spiroplasma	NA	Spiroplasma atrichopogonis
350721	GCF_001029265.1	315358	representative genome	1365714	not_in_others	not_in_others	315358	Bacteria	Tenericutes	Mollicutes	Entomoplasmatales	Spiroplasmataceae	Spiroplasma	NA	Spiroplasma eriocheiris
355481	GCF_001038625.1	536227	representative genome	5752782	mscl_only	mscl_only	536227	Bacteria	Firmicutes	Clostridia	Eubacteriales	Clostridiaceae	Clostridium	Clostridium carboxidivorans	Clostridium carboxidivorans P7
357681	GCF_001042635.1	1150461	representative genome	3158347	mscl_only	mscl_only	1150461	Bacteria	Actinobacteria	Actinomycetia	Bifidobacteriales	Bifidobacteriaceae	Bifidobacterium	Bifidobacterium scardovii	Bifidobacterium scardovii JCM 12489 = DSM 13734
357701	GCF_001042675.1	864564	representative genome	1890857	mscl_only	mscl_only	864564	Bacteria	Actinobacteria	Actinomycetia	Bifidobacteriales	Bifidobacteriaceae	Parascardovia	Parascardovia denticolens	Parascardovia denticolens DSM 10105 = JCM 12538
357711	GCF_001042695.1	1150468	representative genome	1797862	mscl_only	mscl_only	1150468	Bacteria	Actinobacteria	Actinomycetia	Bifidobacteriales	Bifidobacteriaceae	Scardovia	Scardovia inopinata	Scardovia inopinata JCM 12537
357721	GCF_001042715.1	84022	representative genome	4207037	not_in_others	not_in_others	84022	Bacteria	Firmicutes	Clostridia	Eubacteriales	Clostridiaceae	Clostridium	NA	Clostridium aceticum
358041	GCF_001043175.1	330734	representative genome	3998597	not_in_others	not_in_others	330734	Bacteria	Proteobacteria	Gammaproteobacteria	Pseudomonadales	Marinobacteraceae	Marinobacter	NA	Marinobacter psychrophilus
361971	GCF_001050115.1	1479	representative genome	3381292	not_in_others	not_in_others	1479	Bacteria	Firmicutes	Bacilli	Bacillales	Bacillaceae	Bacillus	NA	Bacillus smithii
361981	GCF_001050135.1	320787	representative genome	6158829	mscl_only	mscl_only	320787	Bacteria	Bacteroidetes	Cytophagia	Cytophagales	Cyclobacteriaceae	Cyclobacterium	NA	Cyclobacterium amurskyense
362101	GCF_001050435.1	637971	representative genome	3006812	mscl_only	mscl_only	637971	Bacteria	Firmicutes	Bacilli	Lactobacillales	Lactobacillaceae	Levilactobacillus	NA	Levilactobacillus koreensis
362121	GCF_001050475.1	1007676	representative genome	2590556	mscl_only	mscl_only	1007676	Bacteria	Firmicutes	Bacilli	Lactobacillales	Lactobacillaceae	Companilactobacillus	NA	Companilactobacillus ginsenosidimutans
658001	GCF_001051995.2	1134435	representative genome	4171754	not_in_others	not_in_others	1134435	Bacteria	Proteobacteria	Betaproteobacteria	Rhodocyclales	Zoogloeaceae	Thauera	NA	Thauera humireducens
735721	GCF_001077815.2	1648404	representative genome	3226359	mscl_only	mscl_only	1648404	Bacteria	Proteobacteria	Alphaproteobacteria	Sphingomonadales	Erythrobacteraceae	Aurantiacibacter	NA	Aurantiacibacter atlanticus
376201	GCF_001078055.1	1379910	representative genome	4820793	mscl_only	mscl_only	1379910	Bacteria	Bacteroidetes	Cytophagia	Cytophagales	Hymenobacteraceae	Rufibacter	NA	Rufibacter radiotolerans
889961	GCF_001186155.3	1302659	representative genome	3330075	mscl_only	mscl_only	1302659	Bacteria	Firmicutes	Bacilli	Bacillales	Planococcaceae	Planococcus	NA	Planococcus versutus
431131	GCF_001187595.1	198467	representative genome	2803668	mscl_only	mscl_only	198467	Bacteria	Firmicutes	Bacilli	Bacillales	Bacillaceae	Anoxybacillus	NA	Anoxybacillus gonensis
431211	GCF_001187785.1	1579979	representative genome	3675202	mscl_only	mscl_only	1579979	Bacteria	Proteobacteria	Gammaproteobacteria	Chromatiales	Wenzhouxiangellaceae	Wenzhouxiangella	NA	Wenzhouxiangella marina
431241	GCF_001187845.1	1458307	representative genome	3264628	mscl_only	mscl_only	1458307	Bacteria	Proteobacteria	Alphaproteobacteria	Rhodobacterales	Roseobacteraceae	Octadecabacter	NA	Octadecabacter temperatus
432001	GCF_001189295.1	52	representative genome	11388132	not_in_others	not_in_others	52	Bacteria	Proteobacteria	Deltaproteobacteria	Myxococcales	Polyangiaceae	Chondromyces	NA	Chondromyces crocatus
432741	GCF_001190745.1	824	representative genome	2281652	mscl_only	mscl_only	824	Bacteria	Proteobacteria	Epsilonproteobacteria	Campylobacterales	Campylobacteraceae	Campylobacter	NA	Campylobacter gracilis
432841	GCF_001190945.1	571913	representative genome	5420910	mscl_only	mscl_only	571913	Bacteria	Actinobacteria	Actinomycetia	Micrococcales	Dermacoccaceae	Luteipulveratus	NA	Luteipulveratus mongoliensis
432851	GCF_001190965.1	35746	representative genome	3918454	not_in_others	not_in_others	35746	Archaea	Euryarchaeota	Halobacteria	Haloferacales	Haloferacaceae	Haloferax	NA	Haloferax gibbonsii
433191	GCF_001191605.1	293387	representative genome	3681784	mscl_only	mscl_only	293387	Bacteria	Firmicutes	Bacilli	Bacillales	Bacillaceae	Bacillus	NA	Bacillus altitudinis
468451	GCF_001262015.1	1236517	representative genome	3261806	mscl_only	mscl_only	1236517	Bacteria	Bacteroidetes	Bacteroidia	Bacteroidales	Prevotellaceae	Prevotella	Prevotella fusca	Prevotella fusca JCM 17724
469181	GCF_001262715.1	216946	representative genome	1261374	not_in_others	not_in_others	216946	Bacteria	Tenericutes	Mollicutes	Entomoplasmatales	Spiroplasmataceae	Spiroplasma	NA	Spiroplasma turonicum
469481	GCF_001263175.1	1391653	representative genome	4350553	not_in_others	not_in_others	1391653	Bacteria	Proteobacteria	Deltaproteobacteria	Myxococcales	Vulgatibacteraceae	Vulgatibacter	NA	Vulgatibacter incomptus
469491	GCF_001263205.1	1391654	representative genome	12191466	mscl_only	mscl_only	1391654	Bacteria	Proteobacteria	Deltaproteobacteria	Myxococcales	Labilitrichaceae	Labilithrix	NA	Labilithrix luteola
469801	GCF_001263395.1	1437605	representative genome	1830060	mscl_only	mscl_only	1437605	Bacteria	Actinobacteria	Actinomycetia	Bifidobacteriales	Bifidobacteriaceae	Bifidobacterium	Bifidobacterium actinocoloniiforme	Bifidobacterium actinocoloniiforme DSM 22766
472401	GCF_001267155.1	216942	representative genome	1225519	not_in_others	not_in_others	216942	Bacteria	Tenericutes	Mollicutes	Entomoplasmatales	Spiroplasmataceae	Spiroplasma	NA	Spiroplasma litorale
472451	GCF_001267255.1	1697053	representative genome	2294397	mscl_only	mscl_only	1697053	Bacteria	Proteobacteria	Gammaproteobacteria	Pseudomonadales	Pseudomonadaceae	Thiopseudomonas	NA	Thiopseudomonas alkaliphila
472931	GCF_001267885.1	278992	representative genome	8393598	mscl_only	mscl_only	278992	Bacteria	Actinobacteria	Actinomycetia	Streptomycetales	Streptomycetaceae	Streptomyces	Streptomyces ambofaciens	Streptomyces ambofaciens ATCC 23877
472941	GCF_001267925.1	1262470	representative genome	4965474	mscl_only	mscl_only	1262470	Bacteria	Proteobacteria	Betaproteobacteria	Burkholderiales	Oxalobacteraceae	Herbaspirillum	Herbaspirillum hiltneri	Herbaspirillum hiltneri N3
475931	GCF_001273775.1	42253	representative genome	4589485	mscl_only	mscl_only	42253	Bacteria	Nitrospirae	Nitrospira	Nitrospirales	Nitrospiraceae	Nitrospira	NA	Nitrospira moscoviensis
476501	GCF_001274875.1	273035	representative genome	1514561	not_in_others	not_in_others	273035	Bacteria	Tenericutes	Mollicutes	Entomoplasmatales	Spiroplasmataceae	Spiroplasma	Spiroplasma kunkelii	Spiroplasma kunkelii CR2-3x
476511	GCF_001274895.1	1408189	representative genome	2769745	mscl_only	mscl_only	1408189	Bacteria	Actinobacteria	Actinomycetia	Corynebacteriales	Corynebacteriaceae	Corynebacterium	Corynebacterium lactis	Corynebacterium lactis RW2-5
476731	GCF_001275345.1	71999	representative genome	2854447	mscl_only	mscl_only	71999	Bacteria	Actinobacteria	Actinomycetia	Micrococcales	Micrococcaceae	Kocuria	NA	Kocuria palustris
476741	GCF_001275365.1	1086726	representative genome	1516676	not_in_others	not_in_others	1086726	Bacteria	Proteobacteria	Gammaproteobacteria	Thiotrichales	Francisellaceae	Francisella	Francisella persica	Francisella persica ATCC VR-331
477761	GCF_001277175.1	1074000	representative genome	4436873	both	overlap	1074000	Bacteria	Proteobacteria	Gammaproteobacteria	Enterobacterales	Enterobacteriaceae	Cronobacter	Cronobacter universalis	Cronobacter universalis NCTC 9529
477771	GCF_001277195.1	1159613	representative genome	4364114	both	overlap	1159613	Bacteria	Proteobacteria	Gammaproteobacteria	Enterobacterales	Enterobacteriaceae	Cronobacter	Cronobacter muytjensii	Cronobacter muytjensii ATCC 51329
619141	GCF_001277215.2	1159491	representative genome	4473761	both	overlap	1159491	Bacteria	Proteobacteria	Gammaproteobacteria	Enterobacterales	Enterobacteriaceae	Cronobacter	Cronobacter malonaticus	Cronobacter malonaticus LMG 23826
477791	GCF_001277235.1	1159554	representative genome	4628405	both	overlap	1159554	Bacteria	Proteobacteria	Gammaproteobacteria	Enterobacterales	Enterobacteriaceae	Cronobacter	Cronobacter dublinensis	Cronobacter dublinensis subsp. dublinensis LMG 23823
477801	GCF_001277255.1	1073999	representative genome	4499482	both	overlap	1073999	Bacteria	Proteobacteria	Gammaproteobacteria	Enterobacterales	Enterobacteriaceae	Cronobacter	Cronobacter condimenti	Cronobacter condimenti 1330
478161	GCF_001277995.1	931089	representative genome	3033893	mscl_only	mscl_only	931089	Bacteria	Actinobacteria	Actinomycetia	Corynebacteriales	Corynebacteriaceae	Corynebacterium	Corynebacterium deserti	Corynebacterium deserti GIMN1.010
478191	GCF_001278055.1	1603606	representative genome	3958620	mscl_only	mscl_only	1603606	Bacteria	Proteobacteria	Deltaproteobacteria	Desulfuromonadales	Desulfuromonadaceae	Desulfuromonas	NA	Desulfuromonas soudanensis
478201	GCF_001278075.1	38300	representative genome	8532592	mscl_only	mscl_only	38300	Bacteria	Actinobacteria	Actinomycetia	Streptomycetales	Streptomycetaceae	Streptomyces	NA	Streptomyces pristinaespiralis
479701	GCF_001281045.1	362837	representative genome	1179577	not_in_others	not_in_others	362837	Bacteria	Tenericutes	Mollicutes	Entomoplasmatales	Spiroplasmataceae	Spiroplasma	NA	Spiroplasma cantharicola
479881	GCF_001281385.1	1125411	representative genome	1714148	not_in_others	not_in_others	1125411	Bacteria	Proteobacteria	Gammaproteobacteria	NA	NA	Candidatus Pseudothioglobus	Candidatus Pseudothioglobus singularis	Candidatus Pseudothioglobus singularis PS1
479891	GCF_001281405.1	1318743	representative genome	1467695	mscl_only	mscl_only	1318743	Bacteria	Proteobacteria	Alphaproteobacteria	Hyphomicrobiales	Bartonellaceae	Bartonella	NA	Bartonella ancashensis
479901	GCF_001281425.1	1685	representative genome	2426006	mscl_only	mscl_only	1685	Bacteria	Actinobacteria	Actinomycetia	Bifidobacteriales	Bifidobacteriaceae	Bifidobacterium	NA	Bifidobacterium breve
479931	GCF_001281485.1	361183	representative genome	2786256	mscl_only	mscl_only	361183	Bacteria	Proteobacteria	Alphaproteobacteria	Sphingomonadales	Erythrobacteraceae	Altererythrobacter	NA	Altererythrobacter epoxidivorans
485861	GCF_001293125.1	1528099	representative genome	1860551	not_in_others	not_in_others	1528099	Bacteria	Actinobacteria	Actinomycetia	Corynebacteriales	Lawsonellaceae	Lawsonella	NA	Lawsonella clevelandensis
485881	GCF_001293165.1	1705394	representative genome	1512449	not_in_others	not_in_others	1705394	Bacteria	Proteobacteria	Gammaproteobacteria	NA	NA	Candidatus Thioglobus	NA	Candidatus Thioglobus autotrophicus
486591	GCF_001294575.1	1788301	representative genome	5149788	both	distal	1788301	Bacteria	Proteobacteria	Gammaproteobacteria	Pseudomonadales	Pseudomonadaceae	Pseudomonas	NA	Pseudomonas versuta
488621	GCF_001298465.1	199	representative genome	1840041	mscl_only	mscl_only	199	Bacteria	Proteobacteria	Epsilonproteobacteria	Campylobacterales	Campylobacteraceae	Campylobacter	NA	Campylobacter concisus
488651	GCF_001298525.1	45610	representative genome	2931580	mscl_only	mscl_only	45610	Bacteria	Proteobacteria	Gammaproteobacteria	Moraxellales	Moraxellaceae	Psychrobacter	NA	Psychrobacter urativorans
496811	GCF_001302565.1	1933880	representative genome	3918424	mscl_only	mscl_only	1933880	Bacteria	Actinobacteria	Actinomycetia	Micrococcales	Micrococcaceae	Glutamicibacter	NA	Glutamicibacter halophytocola
496821	GCF_001302585.1	860235	representative genome	11759770	mscl_only	mscl_only	860235	Bacteria	Actinobacteria	Actinomycetia	Pseudonocardiales	Pseudonocardiaceae	Kibdelosporangium	NA	Kibdelosporangium phytohabitans
2021711	GCF_001304615.2	1715806	representative genome	3283688	mscl_only	mscl_only	1715806	Archaea	Euryarchaeota	Methanomicrobia	Methanosarcinales	Methanosarcinaceae	Methanosarcina	NA	Methanosarcina flavescens
5501071	GCF_001305575.3	288004	representative genome	4265317	not_in_others	not_in_others	288004	Bacteria	Proteobacteria	Gammaproteobacteria	Thiotrichales	Thiotrichaceae	Beggiatoa	NA	Beggiatoa leptomitoformis
498211	GCF_001305595.1	528244	representative genome	7609458	not_in_others	not_in_others	528244	Bacteria	Proteobacteria	Alphaproteobacteria	Rhodospirillales	Azospirillaceae	Azospirillum	NA	Azospirillum thiophilum
498241	GCF_001305655.1	1604004	representative genome	2253500	not_in_others	not_in_others	1604004	Archaea	Euryarchaeota	Halobacteria	Halobacteriales	Halobacteriaceae	Halanaeroarchaeum	NA	Halanaeroarchaeum sulfurireducens
498251	GCF_001305675.1	1136941	representative genome	4428727	mscl_only	mscl_only	1136941	Bacteria	Actinobacteria	Actinomycetia	Corynebacteriales	Gordoniaceae	Gordonia	NA	Gordonia phthalatica
498921	GCF_001307195.1	1324350	representative genome	3054269	mscl_only	mscl_only	1324350	Bacteria	Proteobacteria	Gammaproteobacteria	Moraxellales	Moraxellaceae	Acinetobacter	NA	Acinetobacter equi
499111	GCF_001307545.1	1766	representative genome	6254616	mscl_only	mscl_only	1766	Bacteria	Actinobacteria	Actinomycetia	Corynebacteriales	Mycobacteriaceae	Mycolicibacterium	NA	Mycolicibacterium fortuitum
619071	GCF_001307805.1	1472767	representative genome	3858284	not_in_others	not_in_others	1472767	Bacteria	Firmicutes	Bacilli	Bacillales	Bacillaceae	Lentibacillus	NA	Lentibacillus amyloliquefaciens
499451	GCF_001308265.1	1397108	representative genome	3096705	mscl_only	mscl_only	1397108	Bacteria	Proteobacteria	Alphaproteobacteria	Rhodobacterales	Roseobacteraceae	Celeribacter	NA	Celeribacter marinus
500341	GCF_001310085.1	512763	representative genome	5413467	mscl_only	mscl_only	512763	Bacteria	Bacteroidetes	Cytophagia	Cytophagales	Hymenobacteraceae	Rufibacter	NA	Rufibacter tibetensis
500411	GCF_001310225.1	1736674	representative genome	3994770	mscl_only	mscl_only	1736674	Bacteria	Bacteroidetes	Flavobacteriia	Flavobacteriales	Flavobacteriaceae	Algibacter	NA	Algibacter alginicilyticus
502491	GCF_001314325.1	33050	representative genome	5748623	mscl_only	mscl_only	33050	Bacteria	Proteobacteria	Alphaproteobacteria	Sphingomonadales	Sphingomonadaceae	Sphingopyxis	NA	Sphingopyxis macrogoltabida
502821	GCF_001314995.1	28116	representative genome	6472489	mscl_only	mscl_only	28116	Bacteria	Bacteroidetes	Bacteroidia	Bacteroidales	Bacteroidaceae	Bacteroides	NA	Bacteroides ovatus
549651	GCF_001399515.1	92945	representative genome	3276390	mscl_only	mscl_only	92945	Bacteria	Proteobacteria	Alphaproteobacteria	Rhodobacterales	Roseobacteraceae	Ketogulonicigenium	NA	Ketogulonicigenium vulgare
551241	GCF_001399775.1	498848	representative genome	2338641	mscl_only	mscl_only	498848	Bacteria	Deinococcus-Thermus	Deinococci	Thermales	Thermaceae	Thermus	Thermus aquaticus	Thermus aquaticus Y51MC23
554661	GCF_001402875.1	1079	representative genome	3724841	not_in_others	not_in_others	1079	Bacteria	Proteobacteria	Alphaproteobacteria	Hyphomicrobiales	Blastochloridaceae	Blastochloris	NA	Blastochloris viridis
559071	GCF_001411805.1	41899	representative genome	8081051	mscl_only	mscl_only	41899	Bacteria	Proteobacteria	Betaproteobacteria	Burkholderiales	Burkholderiaceae	Burkholderia	NA	Burkholderia plantarii
559491	GCF_001412615.1	1273541	representative genome	2023836	not_in_others	not_in_others	1273541	Archaea	Crenarchaeota	Thermoprotei	Desulfurococcales	Pyrodictiaceae	Pyrodictium	NA	Pyrodictium delaneyi
559501	GCF_001412635.1	1328	representative genome	1924513	mscl_only	mscl_only	1328	Bacteria	Firmicutes	Bacilli	Lactobacillales	Streptococcaceae	Streptococcus	NA	Streptococcus anginosus
560191	GCF_001414055.1	69395	representative genome	3957288	not_in_others	not_in_others	69395	Bacteria	Proteobacteria	Alphaproteobacteria	Caulobacterales	Caulobacteraceae	Caulobacter	NA	Caulobacter henricii
1111811	GCF_001421015.2	1616788	representative genome	5517199	mscl_only	mscl_only	1616788	Bacteria	Firmicutes	Bacilli	Bacillales	Paenibacillaceae	Paenibacillus	NA	Paenibacillus bovis
577331	GCF_001431725.1	1178482	representative genome	4757486	not_in_others	not_in_others	1178482	Bacteria	Proteobacteria	Gammaproteobacteria	Oceanospirillales	Halomonadaceae	Halomonas	NA	Halomonas huangheensis
582851	GCF_001442745.1	84531	representative genome	5916388	mscl_only	mscl_only	84531	Bacteria	Proteobacteria	Gammaproteobacteria	Xanthomonadales	Xanthomonadaceae	Lysobacter	NA	Lysobacter antibioticus
582891	GCF_001442805.1	262324	representative genome	6056618	mscl_only	mscl_only	262324	Bacteria	Proteobacteria	Gammaproteobacteria	Xanthomonadales	Xanthomonadaceae	Lysobacter	NA	Lysobacter gummosus
583271	GCF_001443605.1	1307839	representative genome	4812386	not_in_others	not_in_others	1307839	Bacteria	Bacteroidetes	Bacteroidia	Bacteroidales	Salinivirgaceae	Salinivirga	NA	Salinivirga cyanobacteriivorans
583681	GCF_001444405.1	161398	representative genome	4868993	arfa_only	arfa_only	161398	Bacteria	Proteobacteria	Gammaproteobacteria	Alteromonadales	Pseudoalteromonadaceae	Pseudoalteromonas	NA	Pseudoalteromonas phenolica
583691	GCF_001444425.1	1249552	representative genome	3345119	not_in_others	not_in_others	1249552	Bacteria	Proteobacteria	Gammaproteobacteria	NA	NA	Pseudohongiella	NA	Pseudohongiella spirulinae
583701	GCF_001444445.1	76123	representative genome	2861432	mscl_only	mscl_only	76123	Bacteria	Bacteroidetes	Bacteroidia	Bacteroidales	Prevotellaceae	Prevotella	NA	Prevotella enoeca
589031	GCF_001455085.1	1307443	representative genome	2430523	mscl_only	mscl_only	1307443	Bacteria	Fusobacteria	Fusobacteriia	Fusobacteriales	Fusobacteriaceae	Fusobacterium	Fusobacterium hwasookii	Fusobacterium hwasookii ChDC F206
589091	GCF_001455205.1	44577	representative genome	3307820	not_in_others	not_in_others	44577	Bacteria	Proteobacteria	Betaproteobacteria	Nitrosomonadales	Nitrosomonadaceae	Nitrosomonas	NA	Nitrosomonas ureae
589601	GCF_001456255.1	1219067	representative genome	5175153	not_in_others	not_in_others	1219067	Bacteria	Proteobacteria	Gammaproteobacteria	Vibrionales	Vibrionaceae	Vibrio	Vibrio natriegens	Vibrio natriegens NBRC 15636 = ATCC 14048 = DSM 759
589651	GCF_001456355.1	1578165	representative genome	4649175	mscl_only	mscl_only	1578165	Bacteria	Actinobacteria	Actinomycetia	Corynebacteriales	Mycobacteriaceae	Mycobacteroides	NA	Mycobacteroides saopaulense
590281	GCF_001457555.1	76857	representative genome	2455060	mscl_only	mscl_only	76857	Bacteria	Fusobacteria	Fusobacteriia	Fusobacteriales	Fusobacteriaceae	Fusobacterium	Fusobacterium nucleatum	Fusobacterium nucleatum subsp. polymorphum
590861	GCF_001458655.1	2162	representative genome	2494510	not_in_others	not_in_others	2162	Archaea	Euryarchaeota	Methanobacteria	Methanobacteriales	Methanobacteriaceae	Methanobacterium	NA	Methanobacterium formicicum
590881	GCF_001458695.1	1715989	representative genome	3295117	mscl_only	mscl_only	1715989	Bacteria	Nitrospirae	Nitrospira	Nitrospirales	Nitrospiraceae	Nitrospira	NA	Candidatus Nitrospira inopinata
591841	GCF_001460635.1	76936	representative genome	1920832	not_in_others	not_in_others	76936	Bacteria	Proteobacteria	Epsilonproteobacteria	Campylobacterales	Helicobacteraceae	Helicobacter	NA	Helicobacter typhlonius
592421	GCF_001461805.1	1334193	representative genome	4702949	both	proximal	1334193	Bacteria	Proteobacteria	Gammaproteobacteria	Enterobacterales	Enterobacteriaceae	Pluralibacter	NA	[Enterobacter] lignolyticus
594131	GCF_001465255.1	162209	representative genome	5200139	mscl_only	mscl_only	162209	Bacteria	Firmicutes	Bacilli	Bacillales	Paenibacillaceae	Paenibacillus	NA	Paenibacillus naphthalenovorans
875271	GCF_001465545.3	93219	representative genome	6167370	mscl_only	mscl_only	93219	Bacteria	Proteobacteria	Betaproteobacteria	Burkholderiales	Burkholderiaceae	Pandoraea	NA	Pandoraea norimbergensis
905711	GCF_001465595.2	93218	representative genome	5571260	mscl_only	mscl_only	93218	Bacteria	Proteobacteria	Betaproteobacteria	Burkholderiales	Burkholderiaceae	Pandoraea	NA	Pandoraea apista
631981	GCF_001465795.2	200991	representative genome	3505011	mscl_only	mscl_only	200991	Bacteria	Firmicutes	Bacilli	Bacillales	Planococcaceae	Planococcus	NA	Planococcus rifietoensis
634081	GCF_001465835.2	1374	representative genome	3485580	mscl_only	mscl_only	1374	Bacteria	Firmicutes	Bacilli	Bacillales	Planococcaceae	Planococcus	NA	Planococcus kocurii
602321	GCF_001481685.1	940295	representative genome	1394664	not_in_others	not_in_others	940295	Archaea	Crenarchaeota	Thermoprotei	Desulfurococcales	Desulfurococcaceae	Ignicoccus	Ignicoccus islandicus	Ignicoccus islandicus DSM 13165
602711	GCF_001482365.1	446860	representative genome	3638342	mscl_only	mscl_only	446860	Bacteria	Actinobacteria	Actinomycetia	Micrococcales	Micrococcaceae	Kocuria	NA	Kocuria flava
603401	GCF_001483865.1	76731	representative genome	5681722	mscl_only	mscl_only	76731	Bacteria	Proteobacteria	Betaproteobacteria	Burkholderiales	NA	Roseateles	NA	Roseateles depolymerans
603431	GCF_001483945.1	1078773	representative genome	5611261	mscl_only	mscl_only	1078773	Bacteria	Proteobacteria	Betaproteobacteria	Burkholderiales	Oxalobacteraceae	Herbaspirillum	Herbaspirillum rubrisubalbicans	Herbaspirillum rubrisubalbicans M1
603851	GCF_001484725.1	1341692	representative genome	4352446	not_in_others	not_in_others	1341692	Bacteria	Firmicutes	Clostridia	Eubacteriales	Clostridiaceae	Clostridium	Clostridium autoethanogenum	Clostridium autoethanogenum DSM 10061
605781	GCF_001488575.1	1407499	representative genome	3130345	not_in_others	not_in_others	1407499	Archaea	Euryarchaeota	Halobacteria	Halobacteriales	Halobacteriaceae	Halobacterium	NA	Halobacterium hubeiense
611301	GCF_001499615.1	446692	representative genome	3969909	mscl_only	mscl_only	446692	Bacteria	Proteobacteria	Alphaproteobacteria	Rhodospirillales	Acetobacteraceae	Acetobacter	NA	Acetobacter senegalensis
611321	GCF_001499655.1	389348	representative genome	3030375	mscl_only	mscl_only	389348	Bacteria	Chlamydiae	Chlamydiia	Parachlamydiales	Parachlamydiaceae	Candidatus Protochlamydia	NA	Candidatus Protochlamydia naegleriophila
615331	GCF_001507645.1	1411621	representative genome	4868852	mscl_only	mscl_only	1411621	Bacteria	Bacteroidetes	Cytophagia	Cytophagales	Hymenobacteraceae	Hymenobacter	NA	Hymenobacter sedentarius
615341	GCF_001507665.1	1768108	representative genome	3264334	mscl_only	mscl_only	1768108	Bacteria	Deinococcus-Thermus	Deinococci	Deinococcales	Deinococcaceae	Deinococcus	NA	Deinococcus actinosclerus
616241	GCF_001509405.1	2041	representative genome	3629239	mscl_only	mscl_only	2041	Bacteria	Actinobacteria	Actinomycetia	Propionibacteriales	Nocardioidaceae	Aeromicrobium	NA	Aeromicrobium erythreum
620951	GCF_001518795.1	51665	representative genome	2054328	mscl_only	mscl_only	51665	Bacteria	Firmicutes	Bacilli	Lactobacillales	Aerococcaceae	Aerococcus	NA	Aerococcus urinaeequi
620971	GCF_001518835.1	83655	representative genome	4803917	mscl_only	mscl_only	83655	Bacteria	Proteobacteria	Gammaproteobacteria	Enterobacterales	Enterobacteriaceae	Leclercia	NA	Leclercia adecarboxylata
1675971	GCF_001522635.2	1385591	representative genome	7357530	mscl_only	mscl_only	1385591	Bacteria	Proteobacteria	Betaproteobacteria	Burkholderiales	Burkholderiaceae	Burkholderia	NA	Burkholderia mayonis
1082421	GCF_001524625.2	1637837	representative genome	7081173	mscl_only	mscl_only	1637837	Bacteria	Proteobacteria	Betaproteobacteria	Burkholderiales	Burkholderiaceae	Burkholderia	NA	Burkholderia savannae
628611	GCF_001534665.1	634113	representative genome	836724	not_in_others	not_in_others	634113	Bacteria	Proteobacteria	Gammaproteobacteria	Enterobacterales	Morganellaceae	Arsenophonus	NA	Candidatus Arsenophonus lipoptenae
629031	GCF_001535545.1	456163	representative genome	2016098	mscl_only	mscl_only	456163	Bacteria	Deinococcus-Thermus	Deinococci	Thermales	Thermaceae	Thermus	NA	Thermus parvatiensis
765321	GCF_001542625.1	68214	representative genome	10764674	mscl_only	mscl_only	68214	Bacteria	Actinobacteria	Actinomycetia	Streptomycetales	Streptomycetaceae	Streptomyces	NA	Streptomyces griseochromogenes
633051	GCF_001543105.1	87541	representative genome	1634920	mscl_only	mscl_only	87541	Bacteria	Firmicutes	Bacilli	Lactobacillales	Aerococcaceae	Aerococcus	NA	Aerococcus christensenii
633081	GCF_001543175.1	1376	representative genome	1974262	mscl_only	mscl_only	1376	Bacteria	Firmicutes	Bacilli	Lactobacillales	Aerococcaceae	Aerococcus	NA	Aerococcus urinae
633121	GCF_001543245.1	128944	representative genome	1831400	mscl_only	mscl_only	128944	Bacteria	Firmicutes	Bacilli	Lactobacillales	Aerococcaceae	Aerococcus	NA	Aerococcus urinaehominis
633141	GCF_001543285.1	1377	representative genome	2199877	mscl_only	mscl_only	1377	Bacteria	Firmicutes	Bacilli	Lactobacillales	Aerococcaceae	Aerococcus	NA	Aerococcus viridans
633151	GCF_001543305.1	1273132	representative genome	1522119	mscl_only	mscl_only	1273132	Bacteria	Proteobacteria	Alphaproteobacteria	Hyphomicrobiales	Rhizobiaceae	Liberibacter	NA	Liberibacter crescens
633161	GCF_001543325.1	1622118	representative genome	2966978	mscl_only	mscl_only	1622118	Bacteria	Bacteroidetes	Flavobacteriia	Flavobacteriales	Flavobacteriaceae	Lutibacter	NA	Lutibacter profundi
633501	GCF_001544015.1	1555112	representative genome	3817036	not_in_others	not_in_others	1555112	Bacteria	Firmicutes	Limnochordia	Limnochordales	Limnochordaceae	Limnochorda	NA	Limnochorda pilosa
634041	GCF_001545095.1	1514105	representative genome	2511486	mscl_only	mscl_only	1514105	Bacteria	Firmicutes	Erysipelotrichia	Erysipelotrichales	Erysipelotrichaceae	Erysipelothrix	NA	Erysipelothrix larvae
634071	GCF_001545155.1	507626	representative genome	3973651	arfa_only	arfa_only	507626	Bacteria	Proteobacteria	Gammaproteobacteria	Oceanospirillales	Halomonadaceae	Halomonas	NA	Halomonas chromatireducens
635341	GCF_001547735.1	1298851	representative genome	1816670	not_in_others	not_in_others	1298851	Bacteria	Aquificae	Aquificae	Aquificales	NA	Thermosulfidibacter	Thermosulfidibacter takaii	Thermosulfidibacter takaii ABI70S6
635351	GCF_001547755.1	1303921	representative genome	1469434	not_in_others	not_in_others	1303921	Bacteria	Proteobacteria	Gammaproteobacteria	NA	NA	NA	Bathymodiolus septemdierum thioautotrophic gill symbiont	endosymbiont of Bathymodiolus septemdierum str. Myojin knoll
635441	GCF_001547935.1	1435069	representative genome	5221926	arfa_only	arfa_only	1435069	Bacteria	Proteobacteria	Gammaproteobacteria	Vibrionales	Vibrionaceae	Vibrio	NA	Vibrio tritonius
635461	GCF_001547975.1	2094	representative genome	678592	mscl_only	mscl_only	2094	Bacteria	Tenericutes	Mollicutes	Mycoplasmatales	Mycoplasmataceae	Mycoplasmopsis	NA	Mycoplasmopsis arginini
635471	GCF_001547995.1	1231624	representative genome	3198265	mscl_only	mscl_only	1231624	Bacteria	Proteobacteria	Alphaproteobacteria	Rhodospirillales	Acetobacteraceae	Asaia	Asaia bogorensis	Asaia bogorensis NBRC 16594
635501	GCF_001548055.1	366522	representative genome	2698323	mscl_only	mscl_only	366522	Bacteria	Proteobacteria	Epsilonproteobacteria	Campylobacterales	Sulfurospirillaceae	Sulfurospirillum	NA	Sulfurospirillum cavolei
635611	GCF_001548275.1	1653476	representative genome	1814952	mscl_only	mscl_only	1653476	Bacteria	Thermodesulfobacteria	Thermodesulfobacteria	Thermodesulfobacteriales	Thermodesulfobacteriaceae	Caldimicrobium	NA	Caldimicrobium thiodismutans
637371	GCF_001552035.1	1311	representative genome	2079123	mscl_only	mscl_only	1311	Bacteria	Firmicutes	Bacilli	Lactobacillales	Streptococcaceae	Streptococcus	NA	Streptococcus agalactiae
638291	GCF_001553565.1	111015	representative genome	3051613	mscl_only	mscl_only	111015	Bacteria	Actinobacteria	Actinomycetia	Actinomycetales	Actinomycetaceae	Actinomyces	NA	Actinomyces radicidentis
638301	GCF_001553605.1	44742	representative genome	3699310	not_in_others	not_in_others	44742	Bacteria	Proteobacteria	Deltaproteobacteria	Desulfovibrionales	Desulfovibrionaceae	Desulfovibrio	NA	Desulfovibrio fairfieldensis
638311	GCF_001553625.1	888061	representative genome	2783374	not_in_others	not_in_others	888061	Bacteria	Proteobacteria	Deltaproteobacteria	Desulfovibrionales	Desulfomicrobiaceae	Desulfomicrobium	Desulfomicrobium orale	Desulfomicrobium orale DSM 12838
638431	GCF_001553955.1	34062	representative genome	2649137	mscl_only	mscl_only	34062	Bacteria	Proteobacteria	Gammaproteobacteria	Moraxellales	Moraxellaceae	Moraxella	NA	Moraxella osloensis
1564411	GCF_001558255.2	673	representative genome	3998439	not_in_others	not_in_others	673	Bacteria	Proteobacteria	Gammaproteobacteria	Vibrionales	Vibrionaceae	Grimontia	NA	Grimontia hollisae
1564311	GCF_001558415.2	676	representative genome	4827733	arfa_only	arfa_only	676	Bacteria	Proteobacteria	Gammaproteobacteria	Vibrionales	Vibrionaceae	Vibrio	NA	Vibrio fluvialis
640601	GCF_001558775.1	28035	representative genome	2571829	mscl_only	mscl_only	28035	Bacteria	Firmicutes	Bacilli	Bacillales	Staphylococcaceae	Staphylococcus	NA	Staphylococcus lugdunensis
1560151	GCF_001558935.2	35703	representative genome	5084037	both	proximal	35703	Bacteria	Proteobacteria	Gammaproteobacteria	Enterobacterales	Enterobacteriaceae	Citrobacter	NA	Citrobacter amalonaticus
640701	GCF_001559015.1	267128	na	4679853	mscl_only	mscl_only	267128	Bacteria	Proteobacteria	Alphaproteobacteria	Sphingomonadales	Sphingomonadaceae	Sphingopyxis	NA	Sphingopyxis granuli
642211	GCF_001561955.1	991789	representative genome	3120417	mscl_only	mscl_only	991789	Bacteria	Firmicutes	Clostridia	Eubacteriales	Lachnospiraceae	Anaerotignum	Anaerotignum propionicum	Anaerotignum propionicum DSM 1682
642321	GCF_001562195.1	233316	representative genome	4649146	not_in_others	not_in_others	233316	Bacteria	Proteobacteria	Gammaproteobacteria	Alteromonadales	Alteromonadaceae	Alteromonas	NA	Alteromonas stellipolaris
642801	GCF_001563245.1	294671	representative genome	2201192	not_in_others	not_in_others	294671	Archaea	Euryarchaeota	Methanobacteria	Methanobacteriales	Methanobacteriaceae	Methanobrevibacter	NA	Methanobrevibacter olleyae
643451	GCF_001564455.1	1702221	representative genome	2542486	mscl_only	mscl_only	1702221	Bacteria	Firmicutes	Erysipelotrichia	Erysipelotrichales	Erysipelotrichaceae	Faecalibaculum	NA	Faecalibaculum rodentium
654541	GCF_001577775.1	1609559	representative genome	1977126	not_in_others	not_in_others	1609559	Archaea	Euryarchaeota	Thermococci	Thermococcales	Thermococcaceae	Pyrococcus	NA	Pyrococcus kukulkanii
656191	GCF_001579945.1	465721	representative genome	3467246	mscl_only	mscl_only	465721	Bacteria	Proteobacteria	Gammaproteobacteria	Nevskiales	Steroidobacteraceae	Steroidobacter	NA	Steroidobacter denitrificans
658521	GCF_001584145.1	158899	representative genome	5599729	mscl_only	mscl_only	158899	Bacteria	Proteobacteria	Betaproteobacteria	Burkholderiales	Oxalobacteraceae	Collimonas	NA	Collimonas fungivorans
658551	GCF_001584205.1	279058	representative genome	4709377	mscl_only	mscl_only	279058	Bacteria	Proteobacteria	Betaproteobacteria	Burkholderiales	Oxalobacteraceae	Collimonas	NA	Collimonas arenae
658561	GCF_001584225.1	279113	representative genome	5585899	mscl_only	mscl_only	279113	Bacteria	Proteobacteria	Betaproteobacteria	Burkholderiales	Oxalobacteraceae	Collimonas	NA	Collimonas pratensis
658801	GCF_001584725.1	243899	representative genome	1622248	not_in_others	not_in_others	243899	Bacteria	Firmicutes	unassigned_Firmicutes	NA	NA	NA	NA	endosymbiont 'TC1' of Trimyema compressum
659521	GCF_001586155.1	53408	representative genome	6951444	both	distal	53408	Bacteria	Proteobacteria	Gammaproteobacteria	Pseudomonadales	Pseudomonadaceae	Pseudomonas	NA	Pseudomonas citronellolis
659551	GCF_001586235.1	146827	representative genome	2598702	mscl_only	mscl_only	146827	Bacteria	Actinobacteria	Actinomycetia	Corynebacteriales	Corynebacteriaceae	Corynebacterium	NA	Corynebacterium simulans
659561	GCF_001586255.1	1470434	representative genome	4204359	mscl_only	mscl_only	1470434	Bacteria	Proteobacteria	Gammaproteobacteria	Cellvibrionales	Spongiibacteraceae	Zhongshania	NA	Zhongshania aliphaticivorans
705451	GCF_001590685.1	1476	representative genome	4674191	mscl_only	mscl_only	1476	Bacteria	Firmicutes	Bacilli	Bacillales	Planococcaceae	Sporosarcina	NA	Sporosarcina psychrophila
706351	GCF_001592435.1	53952	representative genome	1896106	not_in_others	not_in_others	53952	Archaea	Euryarchaeota	Thermococci	Thermococcales	Thermococcaceae	Thermococcus	NA	Thermococcus peptonophilus
707151	GCF_001593605.1	1727163	representative genome	3882610	mscl_only	mscl_only	1727163	Bacteria	Bacteroidetes	Cytophagia	Cytophagales	Cyclobacteriaceae	Algoriphagus	NA	Algoriphagus sanaruensis
3276521	GCF_001593665.2	80869	representative genome	4899546	mscl_only	mscl_only	80869	Bacteria	Proteobacteria	Betaproteobacteria	Burkholderiales	Comamonadaceae	Acidovorax	NA	Acidovorax citrulli
1498031	GCF_001594225.2	1785145	representative genome	6396728	both	distal	1785145	Bacteria	Proteobacteria	Gammaproteobacteria	Pseudomonadales	Pseudomonadaceae	Pseudomonas	NA	Pseudomonas glycinae
709011	GCF_001597285.1	43263	representative genome	4406305	both	distal	43263	Bacteria	Proteobacteria	Gammaproteobacteria	Pseudomonadales	Pseudomonadaceae	Pseudomonas	NA	Pseudomonas alcaligenes
709421	GCF_001598035.1	1814128	representative genome	2182100	mscl_only	mscl_only	1814128	Bacteria	Firmicutes	Bacilli	Lactobacillales	Streptococcaceae	Streptococcus	NA	Streptococcus halotolerans
711691	GCF_001602095.1	1591088	representative genome	1829936	not_in_others	not_in_others	1591088	Bacteria	Proteobacteria	Epsilonproteobacteria	Campylobacterales	Helicobacteraceae	Helicobacter	NA	Helicobacter himalayensis
713481	GCF_001605725.1	83262	representative genome	5573781	mscl_only	mscl_only	83262	Bacteria	Actinobacteria	Actinomycetia	Corynebacteriales	Mycobacteriaceae	Mycobacteroides	NA	Mycobacteroides immunogenum
713821	GCF_001606025.1	261164	representative genome	3349444	mscl_only	mscl_only	261164	Bacteria	Proteobacteria	Gammaproteobacteria	Moraxellales	Moraxellaceae	Psychrobacter	NA	Psychrobacter alimentarius
716371	GCF_001611155.1	51663	representative genome	2173661	not_in_others	not_in_others	51663	Bacteria	Firmicutes	Bacilli	Lactobacillales	Lactobacillaceae	Pediococcus	NA	Pediococcus damnosus
716631	GCF_001611675.1	388950	representative genome	4829559	mscl_only	mscl_only	388950	Bacteria	Bacteroidetes	Cytophagia	Cytophagales	Hymenobacteraceae	Pontibacter	NA	Pontibacter akesuensis
717831	GCF_001611795.1	1783515	representative genome	9083372	mscl_only	mscl_only	1783515	Bacteria	Actinobacteria	Actinomycetia	Streptomycetales	Streptomycetaceae	Streptomyces	NA	Streptomyces qaidamensis
720441	GCF_001611955.1	1283	representative genome	2560146	mscl_only	mscl_only	1283	Bacteria	Firmicutes	Bacilli	Bacillales	Staphylococcaceae	Staphylococcus	NA	Staphylococcus haemolyticus
720461	GCF_001611975.1	1549855	representative genome	2467625	not_in_others	not_in_others	1549855	Bacteria	Proteobacteria	Alphaproteobacteria	Rhodospirillales	Rhodospirillaceae	Haematospirillum	NA	Haematospirillum jordaniae
1678021	GCF_001612705.2	515393	representative genome	6856835	both	distal	515393	Bacteria	Proteobacteria	Gammaproteobacteria	Pseudomonadales	Pseudomonadaceae	Pseudomonas	NA	Pseudomonas yamanorum
724271	GCF_001617625.1	252514	representative genome	3938396	not_in_others	not_in_others	252514	Bacteria	Proteobacteria	Gammaproteobacteria	Cellvibrionales	Microbulbiferaceae	Microbulbifer	NA	Microbulbifer thermotolerans
727821	GCF_001618505.2	1117645	representative genome	3853453	mscl_only	mscl_only	1117645	Bacteria	Bacteroidetes	Flavobacteriia	Flavobacteriales	Weeksellaceae	Elizabethkingia	NA	Elizabethkingia anophelis
724851	GCF_001618845.1	278148	representative genome	6880454	mscl_only	mscl_only	278148	Bacteria	Proteobacteria	Alphaproteobacteria	Hyphomicrobiales	Phyllobacteriaceae	Mesorhizobium	Mesorhizobium ciceri	Mesorhizobium ciceri biovar biserrulae
724861	GCF_001618865.1	1855912	representative genome	7480314	mscl_only	mscl_only	1855912	Bacteria	Acidobacteria	Vicinamibacteria	Vicinamibacterales	Vicinamibacteraceae	Luteitalea	NA	Luteitalea pratensis
725651	GCF_001620265.1	1335048	representative genome	4987611	mscl_only	mscl_only	1335048	Bacteria	Proteobacteria	Alphaproteobacteria	Rhodobacterales	Rhodobacteraceae	Frigidibacter	NA	Frigidibacter mobilis
725671	GCF_001620305.1	1051973	representative genome	5502110	mscl_only	mscl_only	1051973	Bacteria	Actinobacteria	Actinomycetia	Corynebacteriales	Nocardiaceae	Rhodococcus	Rhodococcus fascians	Rhodococcus fascians D188
727261	GCF_001623565.1	1825069	representative genome	2322791	mscl_only	mscl_only	1825069	Bacteria	Firmicutes	Bacilli	Lactobacillales	Streptococcaceae	Streptococcus	NA	Streptococcus marmotae
735131	GCF_001629705.1	1221500	representative genome	4230665	mscl_only	mscl_only	1221500	Bacteria	Firmicutes	Bacilli	Bacillales	Bacillaceae	Fictibacillus	NA	Fictibacillus phosphorivorans
731531	GCF_001632775.1	1300342	representative genome	4446619	mscl_only	mscl_only	1300342	Bacteria	Proteobacteria	Gammaproteobacteria	Xanthomonadales	Rhodanobacteraceae	Dokdonella	Dokdonella koreensis	Dokdonella koreensis DS-123
731551	GCF_001632805.1	1460372	representative genome	5029817	mscl_only	mscl_only	1460372	Bacteria	Actinobacteria	Actinomycetia	Corynebacteriales	Mycobacteriaceae	Mycobacteroides	Mycobacteroides chelonae	Mycobacteroides chelonae CCUG 47445
731791	GCF_001633145.1	35806	representative genome	4196493	not_in_others	not_in_others	35806	Bacteria	Proteobacteria	Alphaproteobacteria	Rhodobacterales	Rhodobacteraceae	Rhodovulum	NA	Rhodovulum sulfidophilum
732621	GCF_001634285.1	294699	representative genome	3158269	mscl_only	mscl_only	294699	Bacteria	Firmicutes	Bacilli	Bacillales	Bacillaceae	Anoxybacillus	NA	Anoxybacillus amylolyticus
733561	GCF_001636015.1	29433	representative genome	2306095	not_in_others	not_in_others	29433	Bacteria	Proteobacteria	Gammaproteobacteria	Moraxellales	Moraxellaceae	Moraxella	NA	Moraxella ovis
733701	GCF_001636295.1	1300344	representative genome	3826972	mscl_only	mscl_only	1300344	Bacteria	Actinobacteria	Actinomycetia	Micrococcales	Promicromonosporaceae	Isoptericola	Isoptericola dokdonensis	Isoptericola dokdonensis DS-3
738411	GCF_001641005.1	33888	representative genome	3354681	mscl_only	mscl_only	33888	Bacteria	Actinobacteria	Actinomycetia	Micrococcales	Microbacteriaceae	Rathayibacter	NA	Rathayibacter tritici
738601	GCF_001641285.1	445710	representative genome	4227172	mscl_only	mscl_only	445710	Bacteria	Proteobacteria	Gammaproteobacteria	Xanthomonadales	Rhodanobacteraceae	Dyella	NA	Dyella thiooxydans
739131	GCF_001642085.1	1811193	representative genome	2241302	mscl_only	mscl_only	1811193	Bacteria	Firmicutes	Bacilli	Lactobacillales	Streptococcaceae	Streptococcus	NA	Streptococcus pantholopis
739481	GCF_001642655.1	1519	representative genome	3134437	mscl_only	mscl_only	1519	Bacteria	Firmicutes	Clostridia	Eubacteriales	Clostridiaceae	Clostridium	NA	Clostridium tyrobutyricum
784211	GCF_001642805.2	2741499	representative genome	5117644	both	proximal	2741499	Bacteria	Proteobacteria	Gammaproteobacteria	Enterobacterales	Yersiniaceae	Serratia	NA	Serratia surfactantfaciens
739661	GCF_001643015.1	1652495	representative genome	3217288	mscl_only	mscl_only	1652495	Bacteria	Actinobacteria	Actinomycetia	Corynebacteriales	Corynebacteriaceae	Corynebacterium	NA	Corynebacterium crudilactis
740301	GCF_001643775.1	79604	representative genome	2446250	mscl_only	mscl_only	79604	Bacteria	Actinobacteria	Coriobacteriia	Eggerthellales	Eggerthellaceae	Denitrobacterium	NA	Denitrobacterium detoxificans
740671	GCF_001644565.1	1182568	representative genome	2971983	mscl_only	mscl_only	1182568	Bacteria	Deinococcus-Thermus	Deinococci	Deinococcales	Deinococcaceae	Deinococcus	NA	Deinococcus puniceus
740691	GCF_001644605.1	1178515	representative genome	5012599	not_in_others	not_in_others	1178515	Bacteria	Firmicutes	Bacilli	Bacillales	Paenibacillaceae	Paenibacillus	NA	Paenibacillus swuensis
740711	GCF_001644645.1	1492898	representative genome	5940863	mscl_only	mscl_only	1492898	Bacteria	Bacteroidetes	Chitinophagia	Chitinophagales	Chitinophagaceae	Flavisolibacter	NA	Flavisolibacter tropicus
741941	GCF_001647085.1	1712654	representative genome	1928800	not_in_others	not_in_others	1712654	Archaea	Euryarchaeota	Thermococci	Thermococcales	Thermococcaceae	Thermococcus	NA	Thermococcus piezophilus
742251	GCF_001647695.1	730	representative genome	1589620	mscl_only	mscl_only	730	Bacteria	Proteobacteria	Gammaproteobacteria	Pasteurellales	Pasteurellaceae	Haemophilus	NA	[Haemophilus] ducreyi
742511	GCF_001648155.1	1685010	representative genome	4871648	mscl_only	mscl_only	1685010	Bacteria	Bacteroidetes	Flavobacteriia	Flavobacteriales	Weeksellaceae	Chryseobacterium	NA	Chryseobacterium glaciei
749721	GCF_001651805.1	1821621	representative genome	5191608	not_in_others	not_in_others	1821621	Bacteria	Proteobacteria	Gammaproteobacteria	Oceanospirillales	Oceanospirillaceae	Marinobacterium	NA	Marinobacterium aestuarii
750801	GCF_001653335.1	1300347	representative genome	4376707	mscl_only	mscl_only	1300347	Bacteria	Actinobacteria	Actinomycetia	Propionibacteriales	Nocardioidaceae	Nocardioides	Nocardioides dokdonensis	Nocardioides dokdonensis FR1436
751231	GCF_001653755.1	1300343	representative genome	3293944	mscl_only	mscl_only	1300343	Bacteria	Bacteroidetes	Flavobacteriia	Flavobacteriales	Flavobacteriaceae	Dokdonia	Dokdonia donghaensis	Dokdonia donghaensis DSW-1
751581	GCF_001654455.1	1176587	representative genome	5627734	mscl_only	mscl_only	1176587	Bacteria	Bacteroidetes	Chitinophagia	Chitinophagales	Chitinophagaceae	Niabella	NA	Niabella ginsenosidivorans
752011	GCF_001655245.1	1354275	representative genome	6235754	mscl_only	mscl_only	1354275	Bacteria	Actinobacteria	Actinomycetia	Corynebacteriales	Mycobacteriaceae	Mycolicibacterium	Mycolicibacterium vaccae	Mycolicibacterium vaccae 95051
9664751	GCF_001658025.2	497725	representative genome	5416158	both	proximal	497725	Bacteria	Proteobacteria	Gammaproteobacteria	Enterobacterales	Enterobacteriaceae	Kosakonia	NA	Kosakonia oryzae
952371	GCF_001659785.1	499555	representative genome	3607892	mscl_only	mscl_only	499555	Bacteria	Actinobacteria	Actinomycetia	Corynebacteriales	Dietziaceae	Dietzia	NA	Dietzia timorensis
754431	GCF_001660045.1	146923	representative genome	7766531	mscl_only	mscl_only	146923	Bacteria	Actinobacteria	Actinomycetia	Streptomycetales	Streptomycetaceae	Streptomyces	NA	Streptomyces parvulus
754621	GCF_001660485.1	453304	representative genome	4373124	mscl_only	mscl_only	453304	Bacteria	Actinobacteria	Actinomycetia	Micrococcales	Microbacteriaceae	Agromyces	NA	Agromyces aureus
754941	GCF_001661075.1	1853130	representative genome	6823539	both	distal	1853130	Bacteria	Proteobacteria	Gammaproteobacteria	Pseudomonadales	Pseudomonadaceae	Pseudomonas	NA	Pseudomonas silesiensis
756171	GCF_001663155.1	476157	representative genome	2673978	mscl_only	mscl_only	476157	Bacteria	Proteobacteria	Alphaproteobacteria	Sphingomonadales	Erythrobacteraceae	Altererythrobacter	NA	Altererythrobacter ishigakiensis
756181	GCF_001663175.1	1112	representative genome	3090363	mscl_only	mscl_only	1112	Bacteria	Proteobacteria	Alphaproteobacteria	Sphingomonadales	Erythrobacteraceae	Erythrobacter	NA	Erythrobacter neustonensis
756381	GCF_001663675.1	375175	representative genome	2851935	mscl_only	mscl_only	375175	Bacteria	Firmicutes	Bacilli	Lactobacillales	Lactobacillaceae	Loigolactobacillus	NA	Loigolactobacillus backii
756471	GCF_001663855.1	190721	representative genome	6177004	mscl_only	mscl_only	190721	Bacteria	Proteobacteria	Betaproteobacteria	Burkholderiales	Burkholderiaceae	Ralstonia	NA	Ralstonia insidiosa
756861	GCF_001664265.1	1967781	representative genome	6478651	mscl_only	mscl_only	1967781	Bacteria	Proteobacteria	Alphaproteobacteria	Hyphomicrobiales	Rhizobiaceae	Rhizobium	NA	Rhizobium esperanzae
756971	GCF_001664385.1	396	representative genome	6726041	mscl_only	mscl_only	396	Bacteria	Proteobacteria	Alphaproteobacteria	Hyphomicrobiales	Rhizobiaceae	Rhizobium	NA	Rhizobium phaseoli
763611	GCF_001676725.1	463014	representative genome	5954318	mscl_only	mscl_only	463014	Bacteria	Proteobacteria	Betaproteobacteria	Burkholderiales	Alcaligenaceae	Bordetella	NA	Bordetella flabilis
763621	GCF_001676745.1	463025	representative genome	5966919	mscl_only	mscl_only	463025	Bacteria	Proteobacteria	Betaproteobacteria	Burkholderiales	Alcaligenaceae	Bordetella	NA	Bordetella bronchialis
763651	GCF_001676805.1	1580	representative genome	2552671	mscl_only	mscl_only	1580	Bacteria	Firmicutes	Bacilli	Lactobacillales	Lactobacillaceae	Levilactobacillus	NA	Levilactobacillus brevis
763961	GCF_001677435.1	1548547	representative genome	4059891	mscl_only	mscl_only	1548547	Bacteria	Proteobacteria	Gammaproteobacteria	Chromatiales	Woeseiaceae	Woeseia	NA	Woeseia oceani
764941	GCF_001678905.1	1630135	representative genome	2392314	mscl_only	mscl_only	1630135	Bacteria	Actinobacteria	Actinomycetia	Micrococcales	Dermabacteraceae	Dermabacter	NA	Dermabacter vaginalis
765311	GCF_001679665.1	1759059	representative genome	3732719	mscl_only	mscl_only	1759059	Bacteria	Proteobacteria	Alphaproteobacteria	Hyphomonadales	Hyphomonadaceae	Candidatus Viadribacter	NA	Candidatus Viadribacter manganicus
765351	GCF_001679725.1	670052	representative genome	4351229	mscl_only	mscl_only	670052	Bacteria	Actinobacteria	Actinomycetia	Micrococcales	Microbacteriaceae	Cryobacterium	NA	Cryobacterium arcticum
766671	GCF_001682385.1	418699	representative genome	4451751	mscl_only	mscl_only	418699	Bacteria	Proteobacteria	Betaproteobacteria	Rhodocyclales	Zoogloeaceae	Azoarcus	NA	Azoarcus olearius
768211	GCF_001683395.1	1158459	representative genome	4902106	both	proximal	1158459	Bacteria	Proteobacteria	Gammaproteobacteria	Enterobacterales	Enterobacteriaceae	Kosakonia	NA	Kosakonia sacchari
769311	GCF_001685395.1	1462996	representative genome	4985901	mscl_only	mscl_only	1462996	Bacteria	Firmicutes	Bacilli	Bacillales	Paenibacillaceae	Paenibacillus	NA	Paenibacillus yonginensis
769321	GCF_001685415.1	1758689	representative genome	3597394	mscl_only	mscl_only	1758689	Bacteria	Actinobacteria	Actinomycetia	Micrococcales	Ornithinimicrobiaceae	Serinicoccus	NA	Serinicoccus hydrothermalis
898901	GCF_001685435.2	1230341	representative genome	2776927	not_in_others	not_in_others	1230341	Bacteria	Firmicutes	Bacilli	Bacillales	Bacillaceae	Salimicrobium	NA	Salimicrobium jeotgali
770441	GCF_001686985.1	1082933	representative genome	7343952	mscl_only	mscl_only	1082933	Bacteria	Proteobacteria	Alphaproteobacteria	Hyphomicrobiales	Phyllobacteriaceae	Mesorhizobium	Mesorhizobium amorphae	Mesorhizobium amorphae CCNWGS0123
1884461	GCF_001687475.2	1813019	representative genome	1520669	not_in_others	not_in_others	1813019	Bacteria	Proteobacteria	Epsilonproteobacteria	Campylobacterales	Campylobacteraceae	Campylobacter	NA	Campylobacter hepaticus
770741	GCF_001687545.1	645517	representative genome	2591679	mscl_only	mscl_only	645517	Bacteria	Proteobacteria	Alphaproteobacteria	Sphingomonadales	Erythrobacteraceae	Paraurantiacibacter	NA	Paraurantiacibacter namhicola
875281	GCF_001687565.2	1185653	representative genome	3804624	mscl_only	mscl_only	1185653	Bacteria	Firmicutes	Bacilli	Bacillales	Planococcaceae	Planococcus	Planococcus antarcticus	Planococcus antarcticus DSM 14505
875291	GCF_001687585.2	1215089	representative genome	3424893	mscl_only	mscl_only	1215089	Bacteria	Firmicutes	Bacilli	Bacillales	Planococcaceae	Planococcus	NA	Planococcus halocryophilus
875251	GCF_001687605.2	1038856	representative genome	3261818	mscl_only	mscl_only	1038856	Bacteria	Firmicutes	Bacilli	Bacillales	Planococcaceae	Planococcus	NA	Planococcus plakortidis
875241	GCF_001687625.2	192421	representative genome	3280721	mscl_only	mscl_only	192421	Bacteria	Firmicutes	Bacilli	Bacillales	Planococcaceae	Planococcus	NA	Planococcus maritimus
879221	GCF_001687665.2	414778	representative genome	3319331	mscl_only	mscl_only	414778	Bacteria	Firmicutes	Bacilli	Bacillales	Planococcaceae	Planococcus	NA	Planococcus donghaensis
1071551	GCF_001688725.2	1796613	representative genome	4839927	mscl_only	mscl_only	1796613	Bacteria	Bacteroidetes	Bacteroidia	Bacteroidales	Bacteroidaceae	Bacteroides	NA	Bacteroides caecimuris
1071571	GCF_001688845.2	1796646	representative genome	3306457	mscl_only	mscl_only	1796646	Bacteria	Bacteroidetes	Bacteroidia	Bacteroidales	Muribaculaceae	Muribaculum	NA	Muribaculum intestinale
1071601	GCF_001689125.2	1796616	representative genome	5128746	not_in_others	not_in_others	1796616	Bacteria	Firmicutes	Clostridia	Eubacteriales	Lachnospiraceae	Blautia	NA	Blautia pseudococcoides
774171	GCF_001692755.1	572545	representative genome	3577579	not_in_others	not_in_others	572545	Bacteria	Firmicutes	Clostridia	Eubacteriales	Oscillospiraceae	Acetivibrio	Acetivibrio thermocellus	Acetivibrio thermocellus DSM 2360
774441	GCF_001693335.1	222136	representative genome	1594790	not_in_others	not_in_others	222136	Bacteria	Proteobacteria	Epsilonproteobacteria	Campylobacterales	Helicobacteraceae	Helicobacter	NA	Helicobacter enhydrae
774451	GCF_001693385.1	1274631	representative genome	8322773	mscl_only	mscl_only	1274631	Bacteria	Proteobacteria	Alphaproteobacteria	Hyphomicrobiales	Nitrobacteraceae	Bradyrhizobium	NA	Bradyrhizobium icense
4422061	GCF_001693515.2	190148	representative genome	8377719	mscl_only	mscl_only	190148	Bacteria	Proteobacteria	Alphaproteobacteria	Hyphomicrobiales	Nitrobacteraceae	Bradyrhizobium	NA	Bradyrhizobium paxllaeri
1904461	GCF_001696605.3	1879050	representative genome	3960451	mscl_only	mscl_only	1879050	Bacteria	Proteobacteria	Gammaproteobacteria	Moraxellales	Moraxellaceae	Acinetobacter	NA	Acinetobacter wuhouensis
776791	GCF_001697185.1	1790137	representative genome	3427057	mscl_only	mscl_only	1790137	Bacteria	Bacteroidetes	Flavobacteriia	Flavobacteriales	Flavobacteriaceae	Wenyingzhuangia	NA	Wenyingzhuangia fucanilytica
776811	GCF_001697225.1	1810504	representative genome	3243537	mscl_only	mscl_only	1810504	Bacteria	Proteobacteria	Gammaproteobacteria	Immundisolibacterales	Immundisolibacteraceae	Immundisolibacter	NA	Immundisolibacter cernigliae
777321	GCF_001698185.1	1331258	representative genome	4558891	mscl_only	mscl_only	1331258	Bacteria	Proteobacteria	Betaproteobacteria	Burkholderiales	Alcaligenaceae	Bordetella	NA	Bordetella pseudohinzii
777331	GCF_001698205.1	692370	representative genome	3009495	mscl_only	mscl_only	692370	Bacteria	Proteobacteria	Alphaproteobacteria	Sphingomonadales	Erythrobacteraceae	Tsuneonella	NA	Tsuneonella dongtanensis
778711	GCF_001700985.1	1426	representative genome	4004923	not_in_others	not_in_others	1426	Bacteria	Firmicutes	Bacilli	Bacillales	Bacillaceae	Parageobacillus	NA	Parageobacillus thermoglucosidasius
778731	GCF_001701025.1	1586287	representative genome	9997872	mscl_only	mscl_only	1586287	Bacteria	Actinobacteria	Actinomycetia	Pseudonocardiales	Pseudonocardiaceae	Lentzea	NA	Lentzea guizhouensis
778741	GCF_001701045.1	1197717	representative genome	3585187	mscl_only	mscl_only	1197717	Bacteria	Synergistetes	Synergistia	Synergistales	Synergistaceae	Cloacibacillus	NA	Cloacibacillus porcorum
779961	GCF_001702115.1	53444	representative genome	1389742	mscl_only	mscl_only	53444	Bacteria	Firmicutes	Bacilli	Lactobacillales	Lactobacillaceae	Fructilactobacillus	NA	Fructilactobacillus lindneri
779981	GCF_001702155.1	240427	representative genome	3321356	mscl_only	mscl_only	240427	Bacteria	Firmicutes	Bacilli	Lactobacillales	Lactobacillaceae	Secundilactobacillus	NA	Secundilactobacillus paracollinoides
780011	GCF_001702215.1	187452	representative genome	1950035	not_in_others	not_in_others	187452	Bacteria	Firmicutes	Bacilli	Lactobacillales	Lactobacillaceae	Pediococcus	NA	Pediococcus claussenii
780661	GCF_001703515.1	2756	representative genome	2578375	mscl_only	mscl_only	2756	Bacteria	Firmicutes	Bacilli	Bacillales	Listeriaceae	Brochothrix	NA	Brochothrix thermosphacta
780681	GCF_001703555.1	2748	representative genome	2666320	mscl_only	mscl_only	2748	Bacteria	Firmicutes	Bacilli	Lactobacillales	Carnobacteriaceae	Carnobacterium	NA	Carnobacterium divergens
780971	GCF_001704115.1	1789224	representative genome	3741098	mscl_only	mscl_only	1789224	Bacteria	Proteobacteria	Gammaproteobacteria	Moraxellales	Moraxellaceae	Acinetobacter	NA	Acinetobacter larvae
4398731	GCF_001704615.3	1871111	representative genome	3812268	mscl_only	mscl_only	1871111	Bacteria	Proteobacteria	Gammaproteobacteria	Moraxellales	Moraxellaceae	Acinetobacter	NA	Acinetobacter defluvii
11421331	GCF_001705075.2	163359	representative genome	3302271	not_in_others	not_in_others	163359	Bacteria	Proteobacteria	Gammaproteobacteria	Acidiferrobacterales	Acidiferrobacteraceae	Acidiferrobacter	NA	Acidiferrobacter thiooxydans
781511	GCF_001705175.1	459526	representative genome	5109718	mscl_only	mscl_only	459526	Bacteria	Bacteroidetes	Flavobacteriia	Flavobacteriales	Flavobacteriaceae	Flavobacterium	NA	Flavobacterium anhuiense
784221	GCF_001708305.1	1888195	representative genome	2275471	mscl_only	mscl_only	1888195	Bacteria	Firmicutes	Bacilli	Lactobacillales	Streptococcaceae	Streptococcus	NA	Streptococcus himalayensis
784261	GCF_001708405.1	1144748	representative genome	2496140	not_in_others	not_in_others	1144748	Bacteria	Proteobacteria	Gammaproteobacteria	Kangiellales	Kangiellaceae	Kangiella	NA	Kangiella sediminilitoris
784271	GCF_001708425.1	47879	representative genome	6124363	both	distal	47879	Bacteria	Proteobacteria	Gammaproteobacteria	Pseudomonadales	Pseudomonadaceae	Pseudomonas	NA	Pseudomonas corrugata
784301	GCF_001708485.1	244566	representative genome	6253326	both	distal	244566	Bacteria	Proteobacteria	Gammaproteobacteria	Pseudomonadales	Pseudomonadaceae	Pseudomonas	NA	Pseudomonas lurida
786461	GCF_001712815.1	51669	representative genome	2389470	mscl_only	mscl_only	51669	Bacteria	Firmicutes	Bacilli	Lactobacillales	Enterococcaceae	Tetragenococcus	NA	Tetragenococcus halophilus
787841	GCF_001715535.1	216938	representative genome	1326546	not_in_others	not_in_others	216938	Bacteria	Tenericutes	Mollicutes	Entomoplasmatales	Spiroplasmataceae	Spiroplasma	NA	Spiroplasma helicoides
788911	GCF_001717565.1	2559073	representative genome	2649207	mscl_only	mscl_only	2559073	Bacteria	Actinobacteria	Actinomycetia	Propionibacteriales	Propionibacteriaceae	Cutibacterium	NA	Cutibacterium modestum
790081	GCF_001717955.1	1560345	representative genome	5322941	mscl_only	mscl_only	1560345	Bacteria	Proteobacteria	Alphaproteobacteria	Sphingomonadales	Sphingomonadaceae	Sphingomonas	NA	Sphingomonas panacis
790251	GCF_001718335.1	1503055	representative genome	6902370	mscl_only	mscl_only	1503055	Bacteria	Proteobacteria	Betaproteobacteria	Burkholderiales	Burkholderiaceae	Burkholderia	NA	Burkholderia territorii
790311	GCF_001718535.1	488731	representative genome	7648944	mscl_only	mscl_only	488731	Bacteria	Proteobacteria	Betaproteobacteria	Burkholderiales	Burkholderiaceae	Burkholderia	NA	Burkholderia seminalis
790321	GCF_001718555.1	488729	representative genome	7424240	mscl_only	mscl_only	488729	Bacteria	Proteobacteria	Betaproteobacteria	Burkholderiales	Burkholderiaceae	Burkholderia	NA	Burkholderia metallica
790361	GCF_001718635.1	57975	representative genome	6950257	mscl_only	mscl_only	57975	Bacteria	Proteobacteria	Betaproteobacteria	Burkholderiales	Burkholderiaceae	Burkholderia	NA	Burkholderia thailandensis
790461	GCF_001718895.1	95486	representative genome	7780598	mscl_only	mscl_only	95486	Bacteria	Proteobacteria	Betaproteobacteria	Burkholderiales	Burkholderiaceae	Burkholderia	NA	Burkholderia cenocepacia
790481	GCF_001718955.1	1503054	representative genome	7583807	mscl_only	mscl_only	1503054	Bacteria	Proteobacteria	Betaproteobacteria	Burkholderiales	Burkholderiaceae	Burkholderia	NA	Burkholderia stagnalis
790581	GCF_001719165.1	39960	representative genome	3251353	mscl_only	mscl_only	39960	Bacteria	Proteobacteria	Alphaproteobacteria	Sphingomonadales	Erythrobacteraceae	Erythrobacter	NA	Erythrobacter litoralis
791611	GCF_001721185.1	351679	representative genome	4522699	arfa_only	arfa_only	351679	Bacteria	Proteobacteria	Gammaproteobacteria	Enterobacterales	Morganellaceae	Xenorhabdus	NA	Xenorhabdus hominickii
791861	GCF_001721685.1	632773	representative genome	3582268	not_in_others	not_in_others	632773	Bacteria	Firmicutes	Bacilli	Bacillales	Bacillaceae	Salisediminibacterium	NA	Salisediminibacterium beveridgei
792891	GCF_001723605.1	1193502	representative genome	3029840	mscl_only	mscl_only	1193502	Bacteria	Proteobacteria	Epsilonproteobacteria	Campylobacterales	Sulfurospirillaceae	Sulfurospirillum	Sulfurospirillum halorespirans	Sulfurospirillum halorespirans DSM 13726
795831	GCF_001729245.1	2564040	representative genome	4591888	not_in_others	not_in_others	2564040	Bacteria	Spirochaetes	Spirochaetia	Leptospirales	Leptospiraceae	Leptospira	NA	Leptospira tipperaryensis
796121	GCF_001729805.1	1812935	representative genome	4899997	both	proximal	1812935	Bacteria	Proteobacteria	Gammaproteobacteria	Enterobacterales	Enterobacteriaceae	Enterobacter	NA	Enterobacter roggenkampii
1613421	GCF_001735765.2	394958	representative genome	3503506	mscl_only	mscl_only	394958	Bacteria	Firmicutes	Clostridia	Eubacteriales	Clostridiaceae	Clostridium	NA	Clostridium taeniosporum
797511	GCF_001735805.1	1904616	representative genome	9698948	mscl_only	mscl_only	1904616	Bacteria	Actinobacteria	Actinomycetia	Streptomycetales	Streptomycetaceae	Streptomyces	NA	Streptomyces fodineus
799781	GCF_001741865.1	1526658	representative genome	6713548	mscl_only	mscl_only	1526658	Bacteria	Proteobacteria	Alphaproteobacteria	Hyphomicrobiales	Boseaceae	Bosea	NA	Bosea vaviloviae
799941	GCF_001742185.1	1175631	representative genome	5043228	both	proximal	1175631	Bacteria	Proteobacteria	Gammaproteobacteria	Enterobacterales	Pectobacteriaceae	Pectobacterium	Pectobacterium wasabiae	Pectobacterium wasabiae CFBP 3304
799961	GCF_001742225.1	158500	representative genome	6918128	mscl_only	mscl_only	158500	Bacteria	Proteobacteria	Alphaproteobacteria	Sphingomonadales	Sphingomonadaceae	Novosphingobium	NA	Novosphingobium resinovorum
802301	GCF_001746835.1	1838286	representative genome	4199284	not_in_others	not_in_others	1838286	Bacteria	Verrucomicrobia	Opitutae	Opitutales	Opitutaceae	Lacunisphaera	NA	Lacunisphaera limnophila
802911	GCF_001747405.1	274537	representative genome	2797276	mscl_only	mscl_only	274537	Bacteria	Chlorobi	Chlorobia	Chlorobiales	Chlorobiaceae	Chlorobaculum	NA	Chlorobaculum limnaeum
802921	GCF_001747425.1	340345	representative genome	6306386	mscl_only	mscl_only	340345	Bacteria	Actinobacteria	Actinomycetia	Pseudonocardiales	Pseudonocardiaceae	Actinoalloteichus	NA	Actinoalloteichus hymeniacidonis
804351	GCF_001750105.1	1769779	representative genome	3864326	not_in_others	not_in_others	1769779	Bacteria	Proteobacteria	Gammaproteobacteria	Cellvibrionales	Microbulbiferaceae	Microbulbifer	NA	Microbulbifer aggregans
804641	GCF_001750685.1	1424294	representative genome	5817221	not_in_others	not_in_others	1424294	Bacteria	Firmicutes	Clostridia	Eubacteriales	Clostridiaceae	Geosporobacter	NA	Geosporobacter ferrireducens
804661	GCF_001750725.1	299767	representative genome	4952770	mscl_only	mscl_only	299767	Bacteria	Proteobacteria	Gammaproteobacteria	Enterobacterales	Enterobacteriaceae	Enterobacter	NA	Enterobacter ludwigii
809131	GCF_001753085.1	446	representative genome	3504074	mscl_only	mscl_only	446	Bacteria	Proteobacteria	Gammaproteobacteria	Legionellales	Legionellaceae	Legionella	NA	Legionella pneumophila
809191	GCF_001753205.1	298596	representative genome	3436578	mscl_only	mscl_only	298596	Bacteria	Firmicutes	Bacilli	Bacillales	Planococcaceae	Sporosarcina	NA	Sporosarcina ureilytica
809211	GCF_001753245.1	2819280	representative genome	3566941	mscl_only	mscl_only	2819280	Bacteria	Proteobacteria	Gammaproteobacteria	Chromatiales	Ectothiorhodospiraceae	Acidihalobacter	NA	Acidihalobacter yilgarnensis
813491	GCF_001761325.1	1850246	representative genome	3426122	mscl_only	mscl_only	1850246	Bacteria	Bacteroidetes	Flavobacteriia	Flavobacteriales	Flavobacteriaceae	Urechidicola	NA	Urechidicola croceus
813531	GCF_001761365.1	1774273	representative genome	3809314	mscl_only	mscl_only	1774273	Bacteria	Bacteroidetes	Flavobacteriia	Flavobacteriales	Flavobacteriaceae	Polaribacter	NA	Polaribacter vadi
813541	GCF_001761385.1	1763535	representative genome	4944132	mscl_only	mscl_only	1763535	Bacteria	Proteobacteria	Betaproteobacteria	Burkholderiales	Comamonadaceae	Hydrogenophaga	NA	Hydrogenophaga crassostreae
813581	GCF_001761465.1	1492737	representative genome	4402594	mscl_only	mscl_only	1492737	Bacteria	Bacteroidetes	Flavobacteriia	Flavobacteriales	Flavobacteriaceae	Flavobacterium	NA	Flavobacterium gilvum
813611	GCF_001761545.1	155866	representative genome	1683184	mscl_only	mscl_only	155866	Bacteria	Firmicutes	Bacilli	Lactobacillales	Lactobacillaceae	Weissella	NA	Weissella soli
826591	GCF_001787355.1	153496	representative genome	3093577	mscl_only	mscl_only	153496	Bacteria	Proteobacteria	Alphaproteobacteria	Rhodospirillales	Acetobacteraceae	Kozakia	NA	Kozakia baliensis
848681	GCF_001831475.1	1763534	representative genome	3027315	mscl_only	mscl_only	1763534	Bacteria	Bacteroidetes	Flavobacteriia	Flavobacteriales	Flavobacteriaceae	Flavobacterium	NA	Flavobacterium crassostreae
848691	GCF_001831495.1	1763536	representative genome	3861670	not_in_others	not_in_others	1763536	Bacteria	Proteobacteria	Gammaproteobacteria	Alteromonadales	Colwelliaceae	Thalassotalea	NA	Thalassotalea crassostreae
859911	GCF_001854125.1	1874317	representative genome	4121005	not_in_others	not_in_others	1874317	Bacteria	Proteobacteria	Gammaproteobacteria	Pseudomonadales	Marinobacteraceae	Marinobacter	NA	Marinobacter salinus
859961	GCF_001854225.1	535712	representative genome	1424506	not_in_others	not_in_others	535712	Bacteria	Actinobacteria	Actinomycetia	Micrococcales	Microbacteriaceae	Rhodoluna	NA	Candidatus Rhodoluna planktonica
860011	GCF_001854325.1	367825	representative genome	7949449	mscl_only	mscl_only	367825	Bacteria	Proteobacteria	Betaproteobacteria	Burkholderiales	Burkholderiaceae	Cupriavidus	NA	Cupriavidus malaysiensis
861541	GCF_001855275.1	1108595	representative genome	5041230	mscl_only	mscl_only	1108595	Bacteria	Proteobacteria	Betaproteobacteria	Neisseriales	Chromobacteriaceae	Chromobacterium	NA	Chromobacterium vaccinii
870311	GCF_001856685.1	1912795	representative genome	2207832	mscl_only	mscl_only	1912795	Bacteria	Actinobacteria	Actinomycetia	Actinomycetales	Actinomycetaceae	Boudabousia	NA	Boudabousia tangfeifanii
870321	GCF_001856695.1	1501	representative genome	4351863	mscl_only	mscl_only	1501	Bacteria	Firmicutes	Clostridia	Eubacteriales	Clostridiaceae	Clostridium	NA	Clostridium pasteurianum
870931	GCF_001857925.1	1178537	representative genome	3637729	mscl_only	mscl_only	1178537	Bacteria	Firmicutes	Bacilli	Bacillales	Bacillaceae	Bacillus	NA	Bacillus xiamenensis
870951	GCF_001857965.1	1306519	representative genome	3851214	mscl_only	mscl_only	1306519	Bacteria	Bacteroidetes	Flavobacteriia	Flavobacteriales	Flavobacteriaceae	Flavobacterium	NA	Flavobacterium commune
870971	GCF_001858005.1	185008	representative genome	3386314	mscl_only	mscl_only	185008	Bacteria	Firmicutes	Clostridia	Eubacteriales	Lachnospiraceae	Butyrivibrio	NA	Butyrivibrio hungatei
11564461	GCF_001865575.2	754502	representative genome	7840207	mscl_only	mscl_only	754502	Bacteria	Proteobacteria	Betaproteobacteria	Burkholderiales	Burkholderiaceae	Paraburkholderia	Paraburkholderia sprentiae	Paraburkholderia sprentiae WSM5005
874851	GCF_001865765.1	1719	representative genome	2337866	mscl_only	mscl_only	1719	Bacteria	Actinobacteria	Actinomycetia	Corynebacteriales	Corynebacteriaceae	Corynebacterium	NA	Corynebacterium pseudotuberculosis
8425051	GCF_001866075.3	1532552	representative genome	5227144	not_in_others	not_in_others	1532552	Bacteria	Firmicutes	Bacilli	Bacillales	Bacillaceae	Anaerobacillus	NA	Anaerobacillus isosaccharinicus
879791	GCF_001870205.1	519472	representative genome	2184285	mscl_only	mscl_only	519472	Bacteria	Firmicutes	Bacilli	Lactobacillales	Enterococcaceae	Vagococcus	NA	Vagococcus teuberi
887701	GCF_001874605.1	1525	representative genome	2560375	not_in_others	not_in_others	1525	Bacteria	Firmicutes	Clostridia	Thermoanaerobacterales	Thermoanaerobacteraceae	Moorella	NA	Moorella thermoacetica
888921	GCF_001877035.1	1552	representative genome	4785613	mscl_only	mscl_only	1552	Bacteria	Firmicutes	Clostridia	Eubacteriales	Clostridiaceae	Clostridium	Clostridium estertheticum	Clostridium estertheticum subsp. estertheticum
889741	GCF_001878675.1	1482	representative genome	3917759	mscl_only	mscl_only	1482	Bacteria	Firmicutes	Bacilli	Bacillales	Bacillaceae	Virgibacillus	NA	Virgibacillus halodenitrificans
890561	GCF_001880225.1	1542390	representative genome	1861609	not_in_others	not_in_others	1542390	Bacteria	Proteobacteria	Gammaproteobacteria	Thiotrichales	Francisellaceae	Francisella	NA	Francisella frigiditurris
890611	GCF_001880325.1	56956	representative genome	2388273	mscl_only	mscl_only	56956	Bacteria	Deinococcus-Thermus	Deinococci	Thermales	Thermaceae	Thermus	NA	Thermus brockianus
894411	GCF_001886435.1	314275	representative genome	4652214	not_in_others	not_in_others	314275	Bacteria	Proteobacteria	Gammaproteobacteria	Alteromonadales	Alteromonadaceae	Alteromonas	NA	Alteromonas mediterranea
894491	GCF_001886595.1	54571	representative genome	8380320	mscl_only	mscl_only	54571	Bacteria	Actinobacteria	Actinomycetia	Streptomycetales	Streptomycetaceae	Streptomyces	NA	Streptomyces venezuelae
894501	GCF_001886615.1	1897729	representative genome	3543891	not_in_others	not_in_others	1897729	Bacteria	Proteobacteria	Gammaproteobacteria	Oceanospirillales	Halomonadaceae	Halomonas	NA	Halomonas aestuarii
894541	GCF_001886695.1	502682	representative genome	2724951	mscl_only	mscl_only	502682	Bacteria	Proteobacteria	Alphaproteobacteria	Sphingomonadales	Erythrobacteraceae	Aurantiacibacter	NA	Aurantiacibacter gangjinensis
894551	GCF_001886715.1	2213200	representative genome	7310115	mscl_only	mscl_only	2213200	Bacteria	Actinobacteria	Actinomycetia	Corynebacteriales	Nocardiaceae	Nocardia	NA	Nocardia mangyaensis
894561	GCF_001886735.1	1917485	representative genome	4691010	mscl_only	mscl_only	1917485	Bacteria	Proteobacteria	Alphaproteobacteria	Rhodobacterales	Roseobacteraceae	Sulfitobacter	NA	Sulfitobacter alexandrii
894601	GCF_001886815.1	880073	representative genome	4978541	not_in_others	not_in_others	880073	Bacteria	Calditrichaeota	Calditrichia	Calditrichales	Calditrichaceae	Caldithrix	Caldithrix abyssi	Caldithrix abyssi DSM 13497
894621	GCF_001886855.1	2133	representative genome	1640878	not_in_others	not_in_others	2133	Bacteria	Tenericutes	Mollicutes	Entomoplasmatales	Spiroplasmataceae	Spiroplasma	NA	Spiroplasma citri
894631	GCF_001886875.1	1492	representative genome	4639914	not_in_others	not_in_others	1492	Bacteria	Firmicutes	Clostridia	Eubacteriales	Clostridiaceae	Clostridium	NA	Clostridium butyricum
894671	GCF_001886955.1	1873524	representative genome	2085946	not_in_others	not_in_others	1873524	Archaea	Euryarchaeota	Halobacteria	Halobacteriales	Halobacteriaceae	Halodesulfurarchaeum	NA	Halodesulfurarchaeum formicicum
894861	GCF_001887245.1	556325	representative genome	2667837	mscl_only	mscl_only	556325	Bacteria	Actinobacteria	Actinomycetia	Micrococcales	Micrococcaceae	Neomicrococcus	NA	Neomicrococcus aestuarii
895051	GCF_001887595.1	1440763	representative genome	4765486	mscl_only	mscl_only	1440763	Bacteria	Proteobacteria	Gammaproteobacteria	Xanthomonadales	Rhodanobacteraceae	Luteibacter	Luteibacter rhizovicinus	Luteibacter rhizovicinus DSM 16549
895141	GCF_001887775.1	1842532	representative genome	3218469	not_in_others	not_in_others	1842532	Bacteria	Proteobacteria	Deltaproteobacteria	Desulfuromonadales	Syntrophotaleaceae	Syntrophotalea	NA	Syntrophotalea acetylenivorans
900121	GCF_001888185.1	1844006	representative genome	4207221	mscl_only	mscl_only	1844006	Bacteria	Proteobacteria	Alphaproteobacteria	Rhodobacterales	Roseobacteraceae	Phaeobacter	NA	Phaeobacter porticola
904811	GCF_001888925.1	1217420	representative genome	1891796	mscl_only	mscl_only	1217420	Bacteria	Firmicutes	Bacilli	Lactobacillales	Lactobacillaceae	Lactobacillus	Lactobacillus delbrueckii	Lactobacillus delbrueckii subsp. jakobsenii ZN7a-9 = DSM 26046
904851	GCF_001889005.1	1913577	representative genome	2978889	mscl_only	mscl_only	1913577	Bacteria	Bacteroidetes	Flavobacteriia	Flavobacteriales	Flavobacteriaceae	Gramella	NA	Gramella salexigens
904871	GCF_001889045.1	1850252	representative genome	3019213	mscl_only	mscl_only	1850252	Bacteria	Bacteroidetes	Flavobacteriia	Flavobacteriales	Flavobacteriaceae	Tenacibaculum	NA	Tenacibaculum todarodis
904901	GCF_001889105.1	194963	representative genome	6751508	mscl_only	mscl_only	194963	Bacteria	Proteobacteria	Alphaproteobacteria	Hyphomicrobiales	Rhizobiaceae	Sinorhizobium	NA	Sinorhizobium americanum
904911	GCF_001889125.1	857417	representative genome	3401189	mscl_only	mscl_only	857417	Bacteria	Actinobacteria	Actinomycetia	Micrococcales	Intrasporangiaceae	Janibacter	NA	Janibacter indicus
904941	GCF_001889165.1	1547283	representative genome	4361276	mscl_only	mscl_only	1547283	Bacteria	Firmicutes	Bacilli	Bacillales	Bacillaceae	Bacillus	NA	Bacillus weihaiensis
905061	GCF_001889405.1	2177	representative genome	2022959	not_in_others	not_in_others	2177	Archaea	Euryarchaeota	Methanomicrobia	Methanosarcinales	Methanosarcinaceae	Methanohalophilus	NA	Methanohalophilus halophilus
905071	GCF_001889445.1	364410	representative genome	2708311	mscl_only	mscl_only	364410	Bacteria	Proteobacteria	Alphaproteobacteria	Rhodospirillales	Acetobacteraceae	Granulibacter	NA	Granulibacter bethesdensis
905161	GCF_001889605.1	1670800	representative genome	5324561	mscl_only	mscl_only	1670800	Bacteria	Proteobacteria	Alphaproteobacteria	Hyphomicrobiales	Phyllobacteriaceae	Aquibium	NA	Aquibium oceanicum
905561	GCF_001890385.1	1921510	representative genome	3787976	mscl_only	mscl_only	1921510	Bacteria	Proteobacteria	Alphaproteobacteria	Sphingomonadales	Sphingomonadaceae	Tardibacter	NA	Tardibacter chloracetimidivorans
908721	GCF_001895265.1	573570	representative genome	2237379	not_in_others	not_in_others	573570	Bacteria	Proteobacteria	Gammaproteobacteria	Thiotrichales	Francisellaceae	Francisella	NA	Francisella uliginis
914981	GCF_001902315.1	61015	representative genome	2745675	mscl_only	mscl_only	61015	Bacteria	Firmicutes	Bacilli	Bacillales	Staphylococcaceae	Staphylococcus	NA	Staphylococcus succinus
922121	GCF_001908725.1	925775	representative genome	5349905	mscl_only	mscl_only	925775	Bacteria	Proteobacteria	Gammaproteobacteria	Xanthomonadales	Xanthomonadaceae	Xanthomonas	Xanthomonas vesicatoria	Xanthomonas vesicatoria ATCC 35937
930541	GCF_001913155.1	1836467	representative genome	4271158	mscl_only	mscl_only	1836467	Bacteria	Bacteroidetes	Flavobacteriia	Flavobacteriales	Flavobacteriaceae	Maribacter	NA	Maribacter hydrothermalis
935111	GCF_001922305.1	96773	representative genome	3735506	not_in_others	not_in_others	96773	Bacteria	Proteobacteria	Betaproteobacteria	Rhodocyclales	Zoogloeaceae	Thauera	NA	Thauera chlorobenzoica
935151	GCF_001922385.1	93064	representative genome	4819238	mscl_only	mscl_only	93064	Bacteria	Proteobacteria	Alphaproteobacteria	Sphingomonadales	Sphingomonadaceae	Sphingomonas	NA	Sphingomonas koreensis
935161	GCF_001922405.1	70255	representative genome	2700886	mscl_only	mscl_only	70255	Bacteria	Firmicutes	Bacilli	Bacillales	Staphylococcaceae	Staphylococcus	NA	Staphylococcus condimenti
1775911	GCF_001931755.2	169402	representative genome	1801626	not_in_others	not_in_others	169402	Bacteria	Proteobacteria	Alphaproteobacteria	Rickettsiales	Anaplasmataceae	Wolbachia	NA	Wolbachia endosymbiont of Folsomia candida
940261	GCF_001932615.1	1631871	representative genome	2149545	mscl_only	mscl_only	1631871	Bacteria	Firmicutes	Bacilli	Lactobacillales	Lactobacillaceae	Weissella	NA	Weissella jogaejeotgali
943721	GCF_001936175.1	418223	representative genome	6316624	mscl_only	mscl_only	418223	Bacteria	Proteobacteria	Alphaproteobacteria	Hyphomicrobiales	Methylobacteriaceae	Methylobacterium	NA	Methylobacterium phyllosphaerae
943761	GCF_001936255.1	1365188	representative genome	1042690	not_in_others	not_in_others	1365188	Bacteria	Spirochaetes	Spirochaetia	Spirochaetales	Borreliaceae	Borrelia	Borrelia anserina	Borrelia anserina Es
943781	GCF_001936295.1	1674146	representative genome	1302058	not_in_others	not_in_others	1674146	Bacteria	Spirochaetes	Spirochaetia	Spirochaetales	Borreliaceae	Borreliella	NA	Borreliella mayonii
943801	GCF_001936335.1	1423721	representative genome	1610352	mscl_only	mscl_only	1423721	Bacteria	Firmicutes	Bacilli	Lactobacillales	Lactobacillaceae	Amylolactobacillus	Amylolactobacillus amylophilus	Amylolactobacillus amylophilus DSM 20533 = JCM 1125
1009261	GCF_001940525.2	1915078	representative genome	4238255	mscl_only	mscl_only	1915078	Bacteria	Proteobacteria	Alphaproteobacteria	Rhodobacterales	Rhodobacteraceae	Thioclava	NA	Thioclava nitratireducens
946361	GCF_001941345.1	1705	representative genome	2862233	mscl_only	mscl_only	1705	Bacteria	Actinobacteria	Actinomycetia	Corynebacteriales	Corynebacteriaceae	Corynebacterium	NA	Corynebacterium stationis
946381	GCF_001941385.1	46541	representative genome	1915344	not_in_others	not_in_others	46541	Bacteria	Thermotogae	Thermotogae	Thermotogales	Fervidobacteriaceae	Thermosipho	NA	Thermosipho melanesiensis
946411	GCF_001941445.1	1431546	representative genome	2926437	mscl_only	mscl_only	1431546	Bacteria	Actinobacteria	Actinomycetia	Corynebacteriales	Corynebacteriaceae	Corynebacterium	Corynebacterium aquilae	Corynebacterium aquilae DSM 44791
946421	GCF_001941465.1	28028	representative genome	2758653	mscl_only	mscl_only	28028	Bacteria	Actinobacteria	Actinomycetia	Corynebacteriales	Corynebacteriaceae	Corynebacterium	NA	Corynebacterium flavescens
946431	GCF_001941485.1	1437875	representative genome	2604152	mscl_only	mscl_only	1437875	Bacteria	Actinobacteria	Actinomycetia	Corynebacteriales	Corynebacteriaceae	Corynebacterium	Corynebacterium frankenforstense	Corynebacterium frankenforstense DSM 45800
946441	GCF_001941505.1	1437874	representative genome	2594799	mscl_only	mscl_only	1437874	Bacteria	Actinobacteria	Actinomycetia	Corynebacteriales	Corynebacteriaceae	Corynebacterium	Corynebacterium sphenisci	Corynebacterium sphenisci DSM 44792
946471	GCF_001941565.1	161895	representative genome	2791883	mscl_only	mscl_only	161895	Bacteria	Actinobacteria	Actinomycetia	Corynebacteriales	Corynebacteriaceae	Corynebacterium	NA	Corynebacterium phocae
946501	GCF_001941625.1	1612552	representative genome	7120854	mscl_only	mscl_only	1612552	Bacteria	Actinobacteria	Actinomycetia	Pseudonocardiales	Pseudonocardiaceae	Actinoalloteichus	NA	Actinoalloteichus fjordicus
946601	GCF_001941825.1	1141883	representative genome	7523017	mscl_only	mscl_only	1141883	Bacteria	Proteobacteria	Betaproteobacteria	Burkholderiales	Oxalobacteraceae	Massilia	NA	Massilia putida
946661	GCF_001941945.1	257708	representative genome	5412463	mscl_only	mscl_only	257708	Bacteria	Proteobacteria	Alphaproteobacteria	Rhodospirillales	Acetobacteraceae	Roseomonas	NA	Roseomonas gilardii
951461	GCF_001951095.1	137591	representative genome	2363492	mscl_only	mscl_only	137591	Bacteria	Firmicutes	Bacilli	Lactobacillales	Lactobacillaceae	Weissella	NA	Weissella cibaria
951491	GCF_001951155.1	1229726	representative genome	4007868	mscl_only	mscl_only	1229726	Bacteria	Bacteroidetes	Flavobacteriia	Flavobacteriales	Flavobacteriaceae	Gramella	Gramella flava	Gramella flava JLT2011
951501	GCF_001951175.1	392416	representative genome	2316479	mscl_only	mscl_only	392416	Bacteria	Firmicutes	Bacilli	Lactobacillales	Lactobacillaceae	Companilactobacillus	NA	Companilactobacillus crustorum
952711	GCF_001953055.1	2712698	representative genome	3357577	mscl_only	mscl_only	2712698	Bacteria	Proteobacteria	Alphaproteobacteria	Hyphomicrobiales	Phyllobacteriaceae	Salaquimonas	NA	Salaquimonas pukyongi
952761	GCF_001953175.1	1839801	representative genome	2092789	mscl_only	mscl_only	1839801	Bacteria	Chloroflexi	Dehalococcoidia	NA	NA	Dehalogenimonas	NA	Dehalogenimonas formicexedens
954031	GCF_001955695.1	1842727	representative genome	5895641	mscl_only	mscl_only	1842727	Bacteria	Proteobacteria	Betaproteobacteria	Burkholderiales	Comamonadaceae	Rhodoferax	NA	Rhodoferax koreense
954041	GCF_001955715.1	1484693	representative genome	4264855	mscl_only	mscl_only	1484693	Bacteria	Proteobacteria	Betaproteobacteria	Burkholderiales	Comamonadaceae	Rhodoferax	NA	Rhodoferax saidenbachensis
954051	GCF_001955735.1	81479	representative genome	4055436	not_in_others	not_in_others	81479	Bacteria	Proteobacteria	Betaproteobacteria	Burkholderiales	Comamonadaceae	Rhodoferax	NA	Rhodoferax antarcticus
954561	GCF_001956695.1	1850254	representative genome	2866429	mscl_only	mscl_only	1850254	Bacteria	Proteobacteria	Epsilonproteobacteria	Campylobacterales	Arcobacteraceae	Poseidonibacter	NA	Poseidonibacter parvus
954771	GCF_001956985.1	1387353	representative genome	7651896	not_in_others	not_in_others	1387353	Bacteria	Planctomycetes	Planctomycetia	Isosphaerales	Isosphaeraceae	Paludisphaera	NA	Paludisphaera borealis
962871	GCF_001971585.1	1847728	representative genome	2534178	mscl_only	mscl_only	1847728	Bacteria	Firmicutes	Bacilli	Lactobacillales	Lactobacillaceae	Companilactobacillus	NA	Companilactobacillus allii
962941	GCF_001971705.1	588898	representative genome	3835796	not_in_others	not_in_others	588898	Archaea	Euryarchaeota	Halobacteria	Natrialbales	Natrialbaceae	Haloterrigena	NA	Haloterrigena daqingensis
962961	GCF_001971745.1	1486034	representative genome	3192399	mscl_only	mscl_only	1486034	Bacteria	Bacteroidetes	Flavobacteriia	Flavobacteriales	Flavobacteriaceae	Lacinutrix	NA	Lacinutrix venerupis
964901	GCF_001974985.1	36805	representative genome	3424892	mscl_only	mscl_only	36805	Bacteria	Actinobacteria	Actinomycetia	Micrococcales	Microbacteriaceae	Microbacterium	NA	Microbacterium aurum
965241	GCF_001975665.1	996801	representative genome	4125014	mscl_only	mscl_only	996801	Bacteria	Bacteroidetes	Flavobacteriia	Flavobacteriales	Flavobacteriaceae	Polaribacter	NA	Polaribacter reichenbachii
965261	GCF_001975705.1	1250539	representative genome	5259072	mscl_only	mscl_only	1250539	Bacteria	Proteobacteria	Alphaproteobacteria	Rhodobacterales	Roseobacteraceae	Salipiger	NA	Salipiger abyssi
2193841	GCF_001975955.2	273677	representative genome	2996750	mscl_only	mscl_only	273677	Bacteria	Actinobacteria	Actinomycetia	Micrococcales	Microbacteriaceae	Microbacterium	NA	Microbacterium oleivorans
983141	GCF_001983935.1	1891926	representative genome	8920478	mscl_only	mscl_only	1891926	Bacteria	Planctomycetes	Planctomycetia	Planctomycetales	Planctomycetaceae	Fuerstiella	NA	Fuerstiella marisgermanici
983401	GCF_001984445.1	47763	representative genome	8243179	mscl_only	mscl_only	47763	Bacteria	Actinobacteria	Actinomycetia	Streptomycetales	Streptomycetaceae	Streptomyces	NA	Streptomyces lydicus
4505251	GCF_001984825.2	2494701	representative genome	5218125	both	proximal	2494701	Bacteria	Proteobacteria	Gammaproteobacteria	Enterobacterales	Enterobacteriaceae	Enterobacter	NA	Enterobacter chengduensis
996931	GCF_001988955.1	1178516	representative genome	5797678	mscl_only	mscl_only	1178516	Bacteria	Bacteroidetes	Cytophagia	Cytophagales	Cytophagaceae	Spirosoma	NA	Spirosoma montaniterrae
999871	GCF_001989575.1	1817405	representative genome	1745789	mscl_only	mscl_only	1817405	Bacteria	Firmicutes	Bacilli	Bacillales	Staphylococcaceae	Abyssicoccus	NA	Abyssicoccus albus
1700021	GCF_001991075.2	1561	representative genome	3211717	mscl_only	mscl_only	1561	Bacteria	Firmicutes	Clostridia	Eubacteriales	Clostridiaceae	Clostridium	NA	Clostridium baratii
8660091	GCF_001995825.2	170673	representative genome	4668701	not_in_others	not_in_others	170673	Bacteria	Proteobacteria	Gammaproteobacteria	Vibrionales	Vibrionaceae	Vibrio	NA	Vibrio kanaloae
1005101	GCF_001997345.1	1332264	representative genome	3934699	mscl_only	mscl_only	1332264	Bacteria	Actinobacteria	Actinomycetia	Propionibacteriales	Propionibacteriaceae	Tessaracoccus	NA	Tessaracoccus aquimaris
1005121	GCF_001997385.1	1940790	representative genome	2951611	not_in_others	not_in_others	1940790	Bacteria	Planctomycetes	Phycisphaerae	Sedimentisphaerales	Sedimentisphaeraceae	Sedimentisphaera	NA	Sedimentisphaera cyanobacteriorum
1005861	GCF_001998865.1	399497	representative genome	3650768	mscl_only	mscl_only	399497	Bacteria	Actinobacteria	Actinomycetia	Propionibacteriales	Propionibacteriaceae	Tessaracoccus	NA	Tessaracoccus flavescens
1006041	GCF_001999225.1	247523	representative genome	4594697	arfa_only	arfa_only	247523	Bacteria	Proteobacteria	Gammaproteobacteria	Alteromonadales	Pseudoalteromonadaceae	Pseudoalteromonas	NA	Pseudoalteromonas aliena
1006401	GCF_001999905.1	2213202	representative genome	4149733	mscl_only	mscl_only	2213202	Bacteria	Firmicutes	Bacilli	Bacillales	Planococcaceae	Planococcus	NA	Planococcus lenghuensis
1006421	GCF_001999945.1	260552	representative genome	4255625	not_in_others	not_in_others	260552	Bacteria	Proteobacteria	Gammaproteobacteria	Cellvibrionales	Microbulbiferaceae	Microbulbifer	NA	Microbulbifer agarilyticus
1006431	GCF_001999965.1	1851148	representative genome	3868357	not_in_others	not_in_others	1851148	Bacteria	Planctomycetes	Phycisphaerae	Sedimentisphaerales	Sedimentisphaeraceae	Limihaloglobus	NA	Limihaloglobus sulfuriphilus
1009141	GCF_002005145.1	1833852	representative genome	3240180	not_in_others	not_in_others	1833852	Bacteria	Firmicutes	Clostridia	Eubacteriales	Peptococcaceae	Desulforamulus	NA	Desulforamulus ferrireducens
1009151	GCF_002005165.1	1471761	representative genome	3629225	not_in_others	not_in_others	1471761	Bacteria	Firmicutes	Bacilli	Bacillales	Thermoactinomycetaceae	Novibacillus	NA	Novibacillus thermophilus
1009231	GCF_002005305.1	225848	representative genome	6353406	arfa_only	arfa_only	225848	Bacteria	Proteobacteria	Gammaproteobacteria	Alteromonadales	Shewanellaceae	Shewanella	NA	Shewanella psychrophila
1012321	GCF_002005465.1	320497	representative genome	3407860	mscl_only	mscl_only	320497	Bacteria	Proteobacteria	Alphaproteobacteria	Rhodospirillales	Acetobacteraceae	Neoasaia	NA	Neoasaia chiangmaiensis
1012331	GCF_002005485.1	318683	representative genome	3369297	mscl_only	mscl_only	318683	Bacteria	Proteobacteria	Alphaproteobacteria	Rhodospirillales	Acetobacteraceae	Gluconobacter	NA	Gluconobacter albidus
1013391	GCF_002007645.1	1936003	representative genome	4250973	not_in_others	not_in_others	1936003	Bacteria	Planctomycetes	Phycisphaerae	Sedimentisphaerales	Anaerohalosphaeraceae	Anaerohalosphaera	NA	Anaerohalosphaera lusitana
1014201	GCF_002009235.1	1598147	representative genome	3495892	mscl_only	mscl_only	1598147	Bacteria	Firmicutes	Bacilli	Bacillales	Planococcaceae	Planococcus	NA	Planococcus faecalis
1014231	GCF_002009295.1	265960	representative genome	3760301	mscl_only	mscl_only	265960	Bacteria	Proteobacteria	Alphaproteobacteria	Rhodospirillales	Acetobacteraceae	Komagataeibacter	NA	Komagataeibacter nataicola
1022741	GCF_002009335.2	897	representative genome	4455976	mscl_only	mscl_only	897	Bacteria	Proteobacteria	Deltaproteobacteria	Desulfobacterales	Desulfobacteraceae	Desulfococcus	NA	Desulfococcus multivorans
1020731	GCF_002021755.1	696485	representative genome	5890205	arfa_only	arfa_only	696485	Bacteria	Proteobacteria	Gammaproteobacteria	Vibrionales	Vibrionaceae	Vibrio	NA	Vibrio owensii
1020851	GCF_002021945.1	1660067	representative genome	1744112	mscl_only	mscl_only	1660067	Bacteria	Proteobacteria	Epsilonproteobacteria	Campylobacterales	Campylobacteraceae	Campylobacter	Campylobacter pinnipediorum	Campylobacter pinnipediorum subsp. pinnipediorum
1023381	GCF_002025725.1	2014887	representative genome	5445269	mscl_only	mscl_only	2014887	Bacteria	Proteobacteria	Betaproteobacteria	Burkholderiales	Oxalobacteraceae	Herbaspirillum	NA	Herbaspirillum robiniae
1024641	GCF_002028325.1	76761	representative genome	6852809	both	distal	76761	Bacteria	Proteobacteria	Gammaproteobacteria	Pseudomonadales	Pseudomonadaceae	Pseudomonas	NA	Pseudomonas veronii
1024681	GCF_002028405.1	926	representative genome	3343428	mscl_only	mscl_only	926	Bacteria	Proteobacteria	Betaproteobacteria	Burkholderiales	NA	Thiomonas	NA	Thiomonas intermedia
1039361	GCF_002043005.1	1122214	representative genome	5693067	mscl_only	mscl_only	1122214	Bacteria	Proteobacteria	Alphaproteobacteria	Hyphomicrobiales	Aurantimonadaceae	Martelella	Martelella mediterranea	Martelella mediterranea DSM 17316
1045641	GCF_002055515.1	471	representative genome	4115994	mscl_only	mscl_only	471	Bacteria	Proteobacteria	Gammaproteobacteria	Moraxellales	Moraxellaceae	Acinetobacter	NA	Acinetobacter calcoaceticus
1046241	GCF_002056725.1	225992	representative genome	3547915	mscl_only	mscl_only	225992	Bacteria	Proteobacteria	Betaproteobacteria	Burkholderiales	Comamonadaceae	Comamonas	NA	Comamonas kerstersii
1046271	GCF_002056795.1	1211326	representative genome	7959595	mscl_only	mscl_only	1211326	Bacteria	Bacteroidetes	Cytophagia	Cytophagales	Cytophagaceae	Spirosoma	NA	Spirosoma aerolatum
1051341	GCF_002067135.1	564064	representative genome	5828404	mscl_only	mscl_only	564064	Bacteria	Bacteroidetes	Cytophagia	Cytophagales	Cytophagaceae	Spirosoma	NA	Spirosoma rigui
1054521	GCF_002072065.1	33940	representative genome	3505276	mscl_only	mscl_only	33940	Bacteria	Firmicutes	Bacilli	Bacillales	Bacillaceae	Geobacillus	NA	Geobacillus thermodenitrificans
1613261	GCF_002073495.2	44275	representative genome	4630763	not_in_others	not_in_others	44275	Bacteria	Spirochaetes	Spirochaetia	Leptospirales	Leptospiraceae	Leptospira	Leptospira interrogans	Leptospira interrogans serovar Copenhageni
1056461	GCF_002074095.1	1402	representative genome	4342466	mscl_only	mscl_only	1402	Bacteria	Firmicutes	Bacilli	Bacillales	Bacillaceae	Bacillus	NA	Bacillus licheniformis
1056501	GCF_002074155.1	29341	representative genome	4803058	mscl_only	mscl_only	29341	Bacteria	Firmicutes	Clostridia	Eubacteriales	Clostridiaceae	Clostridium	NA	Clostridium argentinense
2870031	GCF_002075285.3	1641165	representative genome	5577845	not_in_others	not_in_others	1641165	Bacteria	Cyanobacteria	unassigned_Cyanobacteria	Pseudanabaenales	Prochlorotrichaceae	Halomicronema	Halomicronema hongdechloris	Halomicronema hongdechloris C2206
1060271	GCF_002075795.1	93973	representative genome	4975677	not_in_others	not_in_others	93973	Bacteria	Proteobacteria	Gammaproteobacteria	Alteromonadales	Shewanellaceae	Shewanella	NA	Shewanella japonica
1060851	GCF_002076895.1	1967665	representative genome	4661274	arfa_only	arfa_only	1967665	Bacteria	Proteobacteria	Gammaproteobacteria	Alteromonadales	Colwelliaceae	Cognaticolwellia	NA	Cognaticolwellia beringensis
1060861	GCF_002076915.1	1960083	representative genome	2359360	mscl_only	mscl_only	1960083	Bacteria	Actinobacteria	Actinomycetia	Actinomycetales	Actinomycetaceae	Actinomyces	NA	Actinomyces gaoshouyii
1061641	GCF_002078315.1	33990	representative genome	1579798	not_in_others	not_in_others	33990	Bacteria	Proteobacteria	Alphaproteobacteria	Rickettsiales	Rickettsiaceae	Rickettsia	NA	Rickettsia bellii
1061661	GCF_002078355.1	74969	representative genome	1826943	not_in_others	not_in_others	74969	Archaea	Candidatus Thermoplasmatota	Thermoplasmata	Thermoplasmatales	Ferroplasmaceae	Ferroplasma	NA	Ferroplasma acidiphilum
1062471	GCF_002080125.1	480	representative genome	1994386	not_in_others	not_in_others	480	Bacteria	Proteobacteria	Gammaproteobacteria	Moraxellales	Moraxellaceae	Moraxella	NA	Moraxella catarrhalis
1062611	GCF_002080395.1	28898	representative genome	1871495	not_in_others	not_in_others	28898	Bacteria	Proteobacteria	Epsilonproteobacteria	Campylobacterales	Campylobacteraceae	Campylobacter	NA	Campylobacter helveticus
1062651	GCF_002080475.1	1497	representative genome	4586728	not_in_others	not_in_others	1497	Bacteria	Firmicutes	Clostridia	Eubacteriales	Clostridiaceae	Clostridium	NA	Clostridium formicaceticum
1063891	GCF_002081995.1	1571	representative genome	3362333	mscl_only	mscl_only	1571	Bacteria	Firmicutes	Bacilli	Bacillales	Planococcaceae	Sporosarcina	NA	Sporosarcina ureae
1063971	GCF_002082175.1	1935	representative genome	7916045	mscl_only	mscl_only	1935	Bacteria	Actinobacteria	Actinomycetia	Streptomycetales	Streptomycetaceae	Streptomyces	NA	Streptomyces violaceoruber
1063981	GCF_002082195.1	553510	representative genome	8482298	mscl_only	mscl_only	553510	Bacteria	Actinobacteria	Actinomycetia	Streptomycetales	Streptomycetaceae	Streptomyces	NA	Streptomyces gilvosporeus
1064171	GCF_002082585.1	68173	representative genome	8027788	mscl_only	mscl_only	68173	Bacteria	Actinobacteria	Actinomycetia	Streptomycetales	Streptomycetaceae	Kitasatospora	NA	Kitasatospora albolonga
8870921	GCF_002085925.2	1549850	representative genome	4395474	mscl_only	mscl_only	1549850	Bacteria	Proteobacteria	Alphaproteobacteria	Rhodobacterales	Rhodobacteraceae	Thioclava	NA	Thioclava electrotropha
1073211	GCF_002096055.1	1619308	representative genome	4351649	mscl_only	mscl_only	1619308	Bacteria	Actinobacteria	Actinomycetia	Micrococcales	Microbacteriaceae	Cnuibacter	NA	Cnuibacter physcomitrellae
1073971	GCF_002097535.1	402384	representative genome	4142697	mscl_only	mscl_only	402384	Bacteria	Firmicutes	Bacilli	Bacillales	Bacillaceae	Halobacillus	NA	Halobacillus mangrovi
1074041	GCF_002097715.1	265293	representative genome	7840830	mscl_only	mscl_only	265293	Bacteria	Proteobacteria	Betaproteobacteria	Burkholderiales	Burkholderiaceae	Burkholderia	Burkholderia ubonensis	Burkholderia ubonensis subsp. mesacidophila
1075861	GCF_002101335.1	155085	representative genome	2533115	mscl_only	mscl_only	155085	Bacteria	Firmicutes	Bacilli	Bacillales	Staphylococcaceae	Staphylococcus	NA	Staphylococcus lutrae
1075891	GCF_002101395.1	1891675	representative genome	4316301	both	proximal	1891675	Bacteria	Proteobacteria	Gammaproteobacteria	Enterobacterales	Erwiniaceae	Pantoea	NA	Pantoea alhagi
1077771	GCF_002104335.1	1121267	representative genome	1937768	mscl_only	mscl_only	1121267	Bacteria	Proteobacteria	Epsilonproteobacteria	Campylobacterales	Campylobacteraceae	Campylobacter	Campylobacter cuniculorum	Campylobacter cuniculorum DSM 23162 = LMG 24588
1078381	GCF_002105555.1	1945662	representative genome	3033494	mscl_only	mscl_only	1945662	Bacteria	Proteobacteria	Alphaproteobacteria	Rhodobacterales	Rhodobacteraceae	Paracoccus	NA	Paracoccus contaminans
1084811	GCF_002116695.1	282676	representative genome	2687463	not_in_others	not_in_others	282676	Archaea	Crenarchaeota	Thermoprotei	Sulfolobales	Sulfolobaceae	Acidianus	NA	Acidianus manzaensis
1084991	GCF_002117005.1	1941349	representative genome	3192293	not_in_others	not_in_others	1941349	Bacteria	Planctomycetes	Phycisphaerae	Sedimentisphaerales	Sedimentisphaeraceae	Sedimentisphaera	NA	Sedimentisphaera salicampi
1086051	GCF_002117085.1	323273	representative genome	2835711	mscl_only	mscl_only	323273	Bacteria	Bacteroidetes	Flavobacteriia	Flavobacteriales	Flavobacteriaceae	Nonlabens	NA	Nonlabens tegetincola
1086061	GCF_002117105.1	716816	representative genome	4472079	not_in_others	not_in_others	716816	Bacteria	Proteobacteria	Gammaproteobacteria	Cellvibrionales	Spongiibacteraceae	Oceanicoccus	NA	Oceanicoccus sagamiensis
1086081	GCF_002117145.1	1414854	representative genome	1838212	not_in_others	not_in_others	1414854	Bacteria	Proteobacteria	Alphaproteobacteria	Holosporales	Caedimonadaceae	Candidatus Nucleicultrix	Candidatus Nucleicultrix amoebiphila	Candidatus Nucleicultrix amoebiphila FS5
1086201	GCF_002117405.1	655015	representative genome	4707971	not_in_others	not_in_others	655015	Bacteria	Proteobacteria	Alphaproteobacteria	Hyphomicrobiales	Methylocystaceae	Methylocystis	NA	Methylocystis bryophila
1086221	GCF_002117445.1	92947	representative genome	2713835	mscl_only	mscl_only	92947	Bacteria	Proteobacteria	Alphaproteobacteria	Rhodobacterales	Roseobacteraceae	Ketogulonicigenium	NA	Ketogulonicigenium robustum
1091761	GCF_002119765.1	1235591	representative genome	5971615	mscl_only	mscl_only	1235591	Bacteria	Proteobacteria	Alphaproteobacteria	Hyphomicrobiales	NA	Pseudorhodoplanes	NA	Pseudorhodoplanes sinuspersici
1091801	GCF_002119845.1	29449	representative genome	6756853	mscl_only	mscl_only	29449	Bacteria	Proteobacteria	Alphaproteobacteria	Hyphomicrobiales	Rhizobiaceae	Rhizobium	NA	Rhizobium etli
1095781	GCF_002127965.1	847	representative genome	2468871	mscl_only	mscl_only	847	Bacteria	Proteobacteria	Betaproteobacteria	Burkholderiales	Oxalobacteraceae	Oxalobacter	NA	Oxalobacter formigenes
1101821	GCF_002139935.1	1031753	representative genome	1594554	not_in_others	not_in_others	1031753	Bacteria	Proteobacteria	Epsilonproteobacteria	Campylobacterales	Campylobacteraceae	Campylobacter	Campylobacter lanienae	Campylobacter lanienae NCTC 13004
1103111	GCF_002142475.1	411966	representative genome	6803468	mscl_only	mscl_only	411966	Bacteria	Cyanobacteria	unassigned_Cyanobacteria	Pseudanabaenales	Leptolyngbyaceae	Leptolyngbya	Leptolyngbya boryana	Leptolyngbya boryana IAM M-101
1110251	GCF_002155145.1	698828	representative genome	3584631	mscl_only	mscl_only	698828	Bacteria	Proteobacteria	Gammaproteobacteria	Oceanospirillales	Halomonadaceae	Kushneria	NA	Kushneria konosiri
1111221	GCF_002156705.1	745377	representative genome	3930546	not_in_others	not_in_others	745377	Archaea	Euryarchaeota	Halobacteria	Natrialbales	Natrialbaceae	Natrarchaeobaculum	NA	Natrarchaeobaculum aegyptiacum
1111401	GCF_002156965.1	1898749	representative genome	1360076	not_in_others	not_in_others	1898749	Archaea	Thaumarchaeota	unassigned_Thaumarchaeota	Nitrosopumilales	Nitrosopumilaceae	Candidatus Nitrosomarinus	NA	Candidatus Nitrosomarinus catalina
1111481	GCF_002157165.1	553814	representative genome	4058023	mscl_only	mscl_only	553814	Bacteria	Proteobacteria	Betaproteobacteria	Burkholderiales	Comamonadaceae	Acidovorax	NA	Acidovorax carolinensis
1111501	GCF_002157205.1	157779	representative genome	3667185	mscl_only	mscl_only	157779	Bacteria	Proteobacteria	Gammaproteobacteria	Oceanospirillales	Halomonadaceae	Kushneria	NA	Kushneria marisflavi
1552251	GCF_002157225.2	1737490	representative genome	7113812	not_in_others	not_in_others	1737490	Bacteria	Proteobacteria	Gammaproteobacteria	Cellvibrionales	Cellvibrionaceae	Agarilytica	NA	Agarilytica rhodophyticola
2172071	GCF_002157735.2	1891186	representative genome	3375144	not_in_others	not_in_others	1891186	Bacteria	Proteobacteria	Gammaproteobacteria	Vibrionales	Vibrionaceae	Vibrio	NA	Vibrio aphrogenes
1111821	GCF_002157835.1	482462	representative genome	8080416	mscl_only	mscl_only	482462	Bacteria	Actinobacteria	Actinomycetia	Corynebacteriales	Mycobacteriaceae	Mycobacterium	NA	Mycobacterium dioxanotrophicus
1111841	GCF_002157875.1	1903694	representative genome	2902896	mscl_only	mscl_only	1903694	Bacteria	Proteobacteria	Gammaproteobacteria	Aeromonadales	Aeromonadaceae	Oceanisphaera	NA	Oceanisphaera avium
1111851	GCF_002157895.1	1416627	representative genome	3508860	mscl_only	mscl_only	1416627	Bacteria	Proteobacteria	Gammaproteobacteria	Aeromonadales	Aeromonadaceae	Oceanisphaera	NA	Oceanisphaera profunda
1113761	GCF_002158865.1	1082851	representative genome	4522913	mscl_only	mscl_only	1082851	Bacteria	Proteobacteria	Betaproteobacteria	Burkholderiales	Comamonadaceae	Comamonas	NA	Comamonas serinivorans
1115361	GCF_002162115.1	2320431	representative genome	2572413	mscl_only	mscl_only	2320431	Bacteria	Actinobacteria	Actinomycetia	Corynebacteriales	Corynebacteriaceae	Corynebacterium	NA	Corynebacterium silvaticum
1115421	GCF_002162215.1	731	representative genome	2183505	mscl_only	mscl_only	731	Bacteria	Proteobacteria	Gammaproteobacteria	Pasteurellales	Pasteurellaceae	Histophilus	NA	Histophilus somni
1115491	GCF_002162355.1	1903704	representative genome	5249768	mscl_only	mscl_only	1903704	Bacteria	Firmicutes	Bacilli	Bacillales	Alicyclobacillaceae	Tumebacillus	NA	Tumebacillus avium
1115501	GCF_002162375.1	141451	representative genome	6379281	not_in_others	not_in_others	141451	Bacteria	Proteobacteria	Gammaproteobacteria	Oceanospirillales	Oleiphilaceae	Oleiphilus	NA	Oleiphilus messinensis
1116231	GCF_002163605.1	53336	representative genome	4490981	both	proximal	53336	Bacteria	Proteobacteria	Gammaproteobacteria	Enterobacterales	Erwiniaceae	Tatumella	NA	Tatumella citrea
1968211	GCF_002165375.2	2004650	representative genome	3737289	mscl_only	mscl_only	2004650	Bacteria	Proteobacteria	Gammaproteobacteria	Moraxellales	Moraxellaceae	Acinetobacter	NA	Acinetobacter chinensis
1121201	GCF_002173515.1	33995	representative genome	3797909	mscl_only	mscl_only	33995	Bacteria	Proteobacteria	Alphaproteobacteria	Rhodospirillales	Acetobacteraceae	Komagataeibacter	NA	Komagataeibacter europaeus
1121331	GCF_002173775.1	481146	representative genome	3285832	mscl_only	mscl_only	481146	Bacteria	Proteobacteria	Alphaproteobacteria	Rhodospirillales	Acetobacteraceae	Acetobacter	NA	Acetobacter ascendens
1131981	GCF_002192415.1	414771	representative genome	8542333	mscl_only	mscl_only	414771	Bacteria	Firmicutes	Bacilli	Bacillales	Paenibacillaceae	Paenibacillus	NA	Paenibacillus donghaensis
1134071	GCF_002196515.1	687	representative genome	4786552	arfa_only	arfa_only	687	Bacteria	Proteobacteria	Gammaproteobacteria	Vibrionales	Vibrionaceae	Vibrio	NA	Vibrio gazogenes
1134941	GCF_002197645.1	2005703	representative genome	4155954	mscl_only	mscl_only	2005703	Bacteria	Firmicutes	Bacilli	Lactobacillales	Enterococcaceae	Enterococcus	NA	Enterococcus wangshanyuanii
1137051	GCF_002201795.1	889453	representative genome	4775573	not_in_others	not_in_others	889453	Bacteria	Bacteroidetes	Bacteroidia	Marinilabiliales	Marinilabiliaceae	Alkalitalea	NA	Alkalitalea saponilacus
1138661	GCF_002204915.1	672	representative genome	5117890	arfa_only	arfa_only	672	Bacteria	Proteobacteria	Gammaproteobacteria	Vibrionales	Vibrionaceae	Vibrio	NA	Vibrio vulnificus
1620961	GCF_002208765.2	330922	representative genome	3108645	mscl_only	mscl_only	330922	Bacteria	Proteobacteria	Gammaproteobacteria	Moraxellales	Moraxellaceae	Psychrobacter	NA	Psychrobacter cryohalolentis
1620581	GCF_002208805.2	170573	representative genome	2502360	mscl_only	mscl_only	170573	Bacteria	Firmicutes	Bacilli	Bacillales	Staphylococcaceae	Staphylococcus	NA	Staphylococcus pettenkoferi
1620621	GCF_002208825.2	41276	representative genome	3345527	mscl_only	mscl_only	41276	Bacteria	Proteobacteria	Alphaproteobacteria	Caulobacterales	Caulobacteraceae	Brevundimonas	NA	Brevundimonas vesicularis
1628811	GCF_002209125.2	37326	representative genome	8935513	mscl_only	mscl_only	37326	Bacteria	Actinobacteria	Actinomycetia	Corynebacteriales	Nocardiaceae	Nocardia	NA	Nocardia brasiliensis
1621071	GCF_002209165.2	1296	representative genome	2853815	mscl_only	mscl_only	1296	Bacteria	Firmicutes	Bacilli	Bacillales	Staphylococcaceae	Mammaliicoccus	NA	Mammaliicoccus sciuri
1141101	GCF_002209385.1	1704499	representative genome	4923400	not_in_others	not_in_others	1704499	Bacteria	Proteobacteria	Gammaproteobacteria	Methylococcales	Methylococcaceae	Methylovulum	NA	Methylovulum psychrotolerans
1141131	GCF_002209445.1	2708117	representative genome	3412686	mscl_only	mscl_only	2708117	Bacteria	Bacteroidetes	Flavobacteriia	Flavobacteriales	Flavobacteriaceae	Capnocytophaga	NA	Capnocytophaga endodontalis
1142311	GCF_002211785.1	549298	representative genome	2197430	not_in_others	not_in_others	549298	Bacteria	Proteobacteria	Gammaproteobacteria	Thiotrichales	Francisellaceae	Francisella	NA	Francisella halioticida
1150691	GCF_002214365.1	1293037	representative genome	1866819	not_in_others	not_in_others	1293037	Archaea	Euryarchaeota	Thermococci	Thermococcales	Thermococcaceae	Thermococcus	Thermococcus celer	Thermococcus celer Vu 13 = JCM 8558
1150701	GCF_002214385.1	71997	representative genome	1674122	not_in_others	not_in_others	71997	Archaea	Euryarchaeota	Thermococci	Thermococcales	Thermococcaceae	Thermococcus	NA	Thermococcus gorgonarius
1150711	GCF_002214395.1	190895	representative genome	5277859	arfa_only	arfa_only	190895	Bacteria	Proteobacteria	Gammaproteobacteria	Vibrionales	Vibrionaceae	Vibrio	NA	Vibrio rotiferianus
1150731	GCF_002214445.1	29559	representative genome	863547	mscl_only	mscl_only	29559	Bacteria	Tenericutes	unassigned_Tenericutes	Mycoplasmoidales	Metamycoplasmataceae	Metamycoplasma	NA	Metamycoplasma hyosynoviae
1150741	GCF_002214465.1	54077	representative genome	1922421	not_in_others	not_in_others	54077	Archaea	Euryarchaeota	Thermococci	Thermococcales	Thermococcaceae	Thermococcus	NA	Thermococcus barossii
1150751	GCF_002214485.1	71998	representative genome	1785673	not_in_others	not_in_others	71998	Archaea	Euryarchaeota	Thermococci	Thermococcales	Thermococcaceae	Thermococcus	NA	Thermococcus pacificus
1150761	GCF_002214505.1	72803	representative genome	2029167	not_in_others	not_in_others	72803	Archaea	Euryarchaeota	Thermococci	Thermococcales	Thermococcaceae	Thermococcus	NA	Thermococcus siculi
1150791	GCF_002214565.1	187880	representative genome	1868990	not_in_others	not_in_others	187880	Archaea	Euryarchaeota	Thermococci	Thermococcales	Thermococcaceae	Thermococcus	NA	Thermococcus radiotolerans
1150801	GCF_002214585.1	49899	representative genome	2043143	not_in_others	not_in_others	49899	Archaea	Euryarchaeota	Thermococci	Thermococcales	Thermococcaceae	Thermococcus	NA	Thermococcus profundus
1907461	GCF_002214625.1	1248439	representative genome	1214674	not_in_others	not_in_others	1248439	Bacteria	Proteobacteria	Alphaproteobacteria	Rickettsiales	Anaplasmataceae	Anaplasma	Anaplasma ovis	Anaplasma ovis str. Haibei
1150831	GCF_002214645.1	164759	representative genome	4061276	mscl_only	mscl_only	164759	Bacteria	Proteobacteria	Betaproteobacteria	Burkholderiales	Comamonadaceae	Diaphorobacter	NA	Diaphorobacter nitroreducens
1151031	GCF_002215055.1	168471	representative genome	3424272	mscl_only	mscl_only	168471	Bacteria	Proteobacteria	Betaproteobacteria	Neisseriales	Chromobacteriaceae	Laribacter	NA	Laribacter hongkongensis
1151121	GCF_002215215.1	1192854	representative genome	7783862	mscl_only	mscl_only	1192854	Bacteria	Proteobacteria	Gammaproteobacteria	Chromatiales	Granulosicoccaceae	Granulosicoccus	Granulosicoccus antarcticus	Granulosicoccus antarcticus IMCC3135
1151301	GCF_002215565.1	2285	representative genome	2225849	not_in_others	not_in_others	2285	Archaea	Crenarchaeota	Thermoprotei	Sulfolobales	Sulfolobaceae	Sulfolobus	NA	Sulfolobus acidocaldarius
1151311	GCF_002215585.1	260364	representative genome	4321452	arfa_only	arfa_only	260364	Bacteria	Proteobacteria	Gammaproteobacteria	Alteromonadales	Shewanellaceae	Shewanella	NA	Shewanella marisflavi
1151721	GCF_002216145.1	1853278	representative genome	2496444	mscl_only	mscl_only	1853278	Bacteria	Proteobacteria	Betaproteobacteria	Neisseriales	Neisseriaceae	Neisseria	NA	Neisseria chenwenguii
1152041	GCF_002216775.1	2017483	representative genome	4071214	mscl_only	mscl_only	2017483	Bacteria	Firmicutes	Bacilli	Bacillales	Bacillaceae	Virgibacillus	NA	Virgibacillus phasianinus
1152051	GCF_002216795.1	2017485	representative genome	3568502	mscl_only	mscl_only	2017485	Bacteria	Actinobacteria	Actinomycetia	Micrococcales	Dermabacteraceae	Brachybacterium	NA	Brachybacterium avium
1152061	GCF_002216815.1	34021	representative genome	1225162	mscl_only	mscl_only	34021	Bacteria	Proteobacteria	Alphaproteobacteria	Hyphomicrobiales	Rhizobiaceae	Liberibacter	NA	Candidatus Liberibacter asiaticus
1152081	GCF_002216855.1	1755811	representative genome	2593992	not_in_others	not_in_others	1755811	Bacteria	Proteobacteria	Gammaproteobacteria	Vibrionales	Vibrionaceae	Paraphotobacterium	NA	Paraphotobacterium marinum
1152091	GCF_002216875.1	2018305	representative genome	5004414	both	distal	2018305	Bacteria	Proteobacteria	Gammaproteobacteria	Alteromonadales	Shewanellaceae	Shewanella	NA	Shewanella bicestrii
1740651	GCF_002218045.2	76258	representative genome	4207152	not_in_others	not_in_others	76258	Bacteria	Proteobacteria	Gammaproteobacteria	Vibrionales	Vibrionaceae	Vibrio	NA	Vibrio rumoiensis
1153611	GCF_002220155.1	353	representative genome	5023055	both	distal	353	Bacteria	Proteobacteria	Gammaproteobacteria	Pseudomonadales	Pseudomonadaceae	Azotobacter	NA	Azotobacter chroococcum
1153631	GCF_002220195.1	1633874	representative genome	3127455	mscl_only	mscl_only	1633874	Bacteria	Proteobacteria	Alphaproteobacteria	Rhodospirillales	Acetobacteraceae	Acetobacter	NA	Acetobacter oryzifermentans
1153921	GCF_002220755.1	1032066	representative genome	1725016	mscl_only	mscl_only	1032066	Bacteria	Proteobacteria	Epsilonproteobacteria	Campylobacterales	Campylobacteraceae	Campylobacter	Campylobacter sputorum	Campylobacter sputorum bv. paraureolyticus LMG 11764
1154841	GCF_002221505.1	28109	representative genome	4274777	arfa_only	arfa_only	28109	Bacteria	Proteobacteria	Gammaproteobacteria	Alteromonadales	Pseudoalteromonadaceae	Pseudoalteromonas	NA	Pseudoalteromonas nigrifaciens
1154851	GCF_002221525.1	1314869	representative genome	4500451	arfa_only	arfa_only	1314869	Bacteria	Proteobacteria	Gammaproteobacteria	Alteromonadales	Pseudoalteromonadaceae	Pseudoalteromonas	Pseudoalteromonas espejiana	Pseudoalteromonas espejiana DSM 9414
1240371	GCF_002222595.2	537007	representative genome	3065949	not_in_others	not_in_others	537007	Bacteria	Firmicutes	Clostridia	Eubacteriales	Lachnospiraceae	Blautia	Blautia hansenii	Blautia hansenii DSM 20583
1155481	GCF_002222655.1	63	representative genome	3787551	mscl_only	mscl_only	63	Bacteria	Proteobacteria	Betaproteobacteria	Neisseriales	Neisseriaceae	Vitreoscilla	NA	Vitreoscilla filiformis
1156391	GCF_002224365.1	163877	representative genome	4337422	mscl_only	mscl_only	163877	Bacteria	Firmicutes	Bacilli	Bacillales	Bacillaceae	Virgibacillus	NA	Virgibacillus necropolis
1156531	GCF_002224645.1	51515	representative genome	3766545	mscl_only	mscl_only	51515	Bacteria	Firmicutes	Clostridia	Eubacteriales	Peptococcaceae	Dehalobacterium	NA	Dehalobacterium formicoaceticum
1161441	GCF_002234495.1	616991	representative genome	5857781	mscl_only	mscl_only	616991	Bacteria	Bacteroidetes	Flavobacteriia	Flavobacteriales	Flavobacteriaceae	Arenibacter	NA	Arenibacter algicola
1161461	GCF_002234535.1	1470176	representative genome	6606717	mscl_only	mscl_only	1470176	Bacteria	Actinobacteria	Actinomycetia	Pseudonocardiales	Pseudonocardiaceae	Actinoalloteichus	NA	Actinoalloteichus hoggarensis
1201821	GCF_002234575.2	208479	representative genome	6614036	mscl_only	mscl_only	208479	Bacteria	Firmicutes	Clostridia	Eubacteriales	Lachnospiraceae	Enterocloster	NA	Enterocloster bolteae
1163171	GCF_002237575.1	216934	representative genome	1204639	not_in_others	not_in_others	216934	Bacteria	Tenericutes	Mollicutes	Entomoplasmatales	Spiroplasmataceae	Spiroplasma	NA	Spiroplasma corruscae
1163611	GCF_002238335.1	522484	representative genome	1738633	not_in_others	not_in_others	522484	Bacteria	Proteobacteria	Epsilonproteobacteria	Campylobacterales	Campylobacteraceae	Campylobacter	Campylobacter avium	Campylobacter avium LMG 24591
1164441	GCF_002240035.1	1867846	representative genome	3272100	mscl_only	mscl_only	1867846	Bacteria	Proteobacteria	Gammaproteobacteria	Legionellales	Legionellaceae	Legionella	NA	Legionella clemsonensis
1164591	GCF_002240355.1	530584	representative genome	6986413	mscl_only	mscl_only	530584	Bacteria	Actinobacteria	Actinomycetia	Pseudonocardiales	Pseudonocardiaceae	Prauserella	NA	Prauserella marina
1164621	GCF_002240415.1	172713	representative genome	5778702	mscl_only	mscl_only	172713	Bacteria	Firmicutes	Bacilli	Bacillales	Paenibacillaceae	Paenibacillus	NA	Paenibacillus kribbensis
1166771	GCF_002243515.1	1214604	representative genome	4516965	mscl_only	mscl_only	1214604	Bacteria	Firmicutes	Bacilli	Bacillales	Alicyclobacillaceae	Tumebacillus	NA	Tumebacillus algifaecis
1166821	GCF_002243645.1	1349754	representative genome	5645783	both	distal	1349754	Bacteria	Firmicutes	Bacilli	Bacillales	Bacillaceae	Peribacillus	Peribacillus simplex	Peribacillus simplex NBRC 15720 = DSM 1321
1166831	GCF_002243665.1	33938	representative genome	3742258	mscl_only	mscl_only	33938	Bacteria	Firmicutes	Bacilli	Bacillales	Bacillaceae	Geobacillus	NA	Geobacillus thermocatenulatus
1170031	GCF_002250055.1	33932	representative genome	4899141	mscl_only	mscl_only	33932	Bacteria	Firmicutes	Bacilli	Bacillales	Bacillaceae	Sutcliffiella	NA	Sutcliffiella cohnii
1704701	GCF_002250945.2	580165	representative genome	4162397	mscl_only	mscl_only	580165	Bacteria	Firmicutes	Bacilli	Bacillales	Bacillaceae	Bacillus	NA	Bacillus cytotoxicus
1174251	GCF_002257545.1	2025808	representative genome	4017713	not_in_others	not_in_others	2025808	Bacteria	Proteobacteria	Gammaproteobacteria	Vibrionales	Vibrionaceae	Vibrio	NA	Vibrio qinghaiensis
1174281	GCF_002257585.1	1234841	representative genome	5301339	mscl_only	mscl_only	1234841	Bacteria	Bacteroidetes	Sphingobacteriia	Sphingobacteriales	Sphingobacteriaceae	Mucilaginibacter	NA	Mucilaginibacter xinganensis
1177191	GCF_002263495.1	1235441	representative genome	6142152	mscl_only	mscl_only	1235441	Bacteria	Actinobacteria	Actinomycetia	Streptosporangiales	Nocardiopsaceae	Nocardiopsis	Nocardiopsis gilva	Nocardiopsis gilva YIM 90087
1177201	GCF_002263515.1	414996	representative genome	5243930	not_in_others	not_in_others	414996	Bacteria	Actinobacteria	Actinomycetia	Actinopolysporales	Actinopolysporaceae	Actinopolyspora	NA	Actinopolyspora erythraea
1716121	GCF_002266435.2	1404768	representative genome	7044517	mscl_only	mscl_only	1404768	Bacteria	Proteobacteria	Alphaproteobacteria	Hyphomicrobiales	Nitrobacteraceae	Bradyrhizobium	NA	Bradyrhizobium amphicarpaeae
1180121	GCF_002269345.1	1982042	representative genome	2702851	mscl_only	mscl_only	1982042	Bacteria	Proteobacteria	Alphaproteobacteria	Sphingomonadales	Erythrobacteraceae	Tsuneonella	NA	Tsuneonella mangrovi
1180141	GCF_002269385.1	1178778	representative genome	4639957	mscl_only	mscl_only	1178778	Bacteria	Bacteroidetes	Flavobacteriia	Flavobacteriales	Flavobacteriaceae	Maribacter	NA	Maribacter cobaltidurans
1185361	GCF_002277935.1	53345	representative genome	2988928	mscl_only	mscl_only	53345	Bacteria	Firmicutes	Bacilli	Lactobacillales	Enterococcaceae	Enterococcus	NA	Enterococcus durans
1185371	GCF_002277955.1	1331910	representative genome	4810751	not_in_others	not_in_others	1331910	Bacteria	Planctomycetes	Planctomycetia	Pirellulales	Thermoguttaceae	Thermogutta	NA	Thermogutta terrifontis
1612091	GCF_002278015.2	1354	representative genome	2845651	mscl_only	mscl_only	1354	Bacteria	Firmicutes	Bacilli	Lactobacillales	Enterococcaceae	Enterococcus	NA	Enterococcus hirae
1185411	GCF_002278035.1	271865	representative genome	5645291	mscl_only	mscl_only	271865	Bacteria	Proteobacteria	Alphaproteobacteria	Hyphomicrobiales	Brucellaceae	Brucella	NA	[Ochrobactrum] quorumnocens
1185431	GCF_002278075.1	2026199	representative genome	8907716	mscl_only	mscl_only	2026199	Bacteria	Proteobacteria	Betaproteobacteria	Burkholderiales	Burkholderiaceae	Paraburkholderia	NA	Paraburkholderia aromaticivorans
1187871	GCF_002282915.1	1694	representative genome	2008102	mscl_only	mscl_only	1694	Bacteria	Actinobacteria	Actinomycetia	Bifidobacteriales	Bifidobacteriaceae	Bifidobacterium	NA	Bifidobacterium pseudolongum
1189191	GCF_002285495.1	182773	representative genome	2869927	mscl_only	mscl_only	182773	Bacteria	Firmicutes	Clostridia	Eubacteriales	Clostridiaceae	Clostridium	NA	Clostridium isatidis
1189201	GCF_002285515.1	56454	representative genome	5250904	mscl_only	mscl_only	56454	Bacteria	Proteobacteria	Gammaproteobacteria	Xanthomonadales	Xanthomonadaceae	Xanthomonas	NA	Xanthomonas hortorum
1189231	GCF_002285575.1	75985	representative genome	2757078	both	distal	75985	Bacteria	Proteobacteria	Gammaproteobacteria	Pasteurellales	Pasteurellaceae	Mannheimia	NA	Mannheimia haemolytica
1428281	GCF_002285635.2	558152	representative genome	4501946	mscl_only	mscl_only	558152	Bacteria	Bacteroidetes	Flavobacteriia	Flavobacteriales	Weeksellaceae	Chryseobacterium	NA	Chryseobacterium piperi
1189301	GCF_002285715.1	701042	representative genome	5285642	mscl_only	mscl_only	701042	Bacteria	Actinobacteria	Actinomycetia	Corynebacteriales	Mycobacteriaceae	Mycobacterium	NA	Mycobacterium marseillense
1189391	GCF_002285905.1	1182263	representative genome	1378618	not_in_others	not_in_others	1182263	Bacteria	Proteobacteria	Alphaproteobacteria	Rickettsiales	Rickettsiaceae	Rickettsia	Rickettsia endosymbiont of Bemisia tabaci	Rickettsia sp. MEAM1 (Bemisia tabaci)
1190211	GCF_002287505.1	187491	representative genome	2518659	mscl_only	mscl_only	187491	Bacteria	Actinobacteria	Actinomycetia	Corynebacteriales	Corynebacteriaceae	Corynebacterium	NA	Corynebacterium glaucum
1281591	GCF_002287885.2	1884634	representative genome	1238108	not_in_others	not_in_others	1884634	Bacteria	Actinobacteria	Actinomycetia	Candidatus Nanopelagicales	Candidatus Nanopelagicaceae	Candidatus Nanopelagicus	NA	Candidatus Nanopelagicus limnes
1190451	GCF_002287965.1	1884914	representative genome	1361776	not_in_others	not_in_others	1884914	Bacteria	Actinobacteria	Actinomycetia	Candidatus Nanopelagicales	Candidatus Nanopelagicaceae	Candidatus Planktophila	NA	Candidatus Planktophila dulcis
1190471	GCF_002288005.1	1884915	representative genome	1223088	not_in_others	not_in_others	1884915	Bacteria	Actinobacteria	Actinomycetia	Candidatus Nanopelagicales	Candidatus Nanopelagicaceae	Candidatus Nanopelagicus	NA	Candidatus Nanopelagicus hibericus
1190481	GCF_002288025.1	29575	representative genome	1666291	mscl_only	mscl_only	29575	Bacteria	Proteobacteria	Betaproteobacteria	Burkholderiales	Alcaligenaceae	Taylorella	NA	Taylorella equigenitalis
1190501	GCF_002288065.1	1884904	representative genome	1344614	not_in_others	not_in_others	1884904	Bacteria	Actinobacteria	Actinomycetia	Candidatus Nanopelagicales	Candidatus Nanopelagicaceae	Candidatus Planktophila	NA	Candidatus Planktophila sulfonica
1190541	GCF_002288145.1	1884905	representative genome	1326591	not_in_others	not_in_others	1884905	Bacteria	Actinobacteria	Actinomycetia	Candidatus Nanopelagicales	Candidatus Nanopelagicaceae	Candidatus Planktophila	NA	Candidatus Planktophila versatilis
1190561	GCF_002288185.1	1884907	representative genome	1364004	not_in_others	not_in_others	1884907	Bacteria	Actinobacteria	Actinomycetia	Candidatus Nanopelagicales	Candidatus Nanopelagicaceae	Candidatus Planktophila	NA	Candidatus Planktophila vernalis
1190611	GCF_002288285.1	121428	representative genome	4602637	mscl_only	mscl_only	121428	Bacteria	Proteobacteria	Alphaproteobacteria	Sphingomonadales	Sphingomonadaceae	Sphingobium	NA	Sphingobium xenophagum
1190621	GCF_002288305.1	1884916	representative genome	1161863	not_in_others	not_in_others	1884916	Bacteria	Actinobacteria	Actinomycetia	Candidatus Nanopelagicales	Candidatus Nanopelagicaceae	Candidatus Nanopelagicus	NA	Candidatus Nanopelagicus abundans
1190631	GCF_002288325.1	1884913	representative genome	1384812	not_in_others	not_in_others	1884913	Bacteria	Actinobacteria	Actinomycetia	Candidatus Nanopelagicales	Candidatus Nanopelagicaceae	Candidatus Planktophila	NA	Candidatus Planktophila lacus
1190651	GCF_002288365.1	573600	representative genome	1328793	not_in_others	not_in_others	573600	Bacteria	Actinobacteria	Actinomycetia	Candidatus Nanopelagicales	Candidatus Nanopelagicaceae	Candidatus Planktophila	NA	Candidatus Planktophila limnetica
1190731	GCF_002288525.1	716928	representative genome	6094027	mscl_only	mscl_only	716928	Bacteria	Proteobacteria	Alphaproteobacteria	Hyphomicrobiales	Rhizobiaceae	Ensifer	Ensifer sojae	Ensifer sojae CCBAU 05684
1190741	GCF_002288545.1	2042057	representative genome	5008416	both	proximal	2042057	Bacteria	Proteobacteria	Gammaproteobacteria	Enterobacterales	Pectobacteriaceae	Pectobacterium	NA	Pectobacterium polaris
1191481	GCF_002290025.1	417368	representative genome	2646250	mscl_only	mscl_only	417368	Bacteria	Firmicutes	Bacilli	Lactobacillales	Enterococcaceae	Enterococcus	NA	Enterococcus thailandicus
1191511	GCF_002290085.1	216427	representative genome	854780	not_in_others	not_in_others	216427	Bacteria	Tenericutes	Mollicutes	Entomoplasmatales	Entomoplasmataceae	Mesoplasma	NA	Mesoplasma chauliocola
1192151	GCF_002291425.1	929813	representative genome	5548506	both	proximal	929813	Bacteria	Proteobacteria	Gammaproteobacteria	Enterobacterales	Yersiniaceae	Gibbsiella	NA	Gibbsiella quercinecans
1192161	GCF_002291445.1	1109412	representative genome	5360730	both	proximal	1109412	Bacteria	Proteobacteria	Gammaproteobacteria	Enterobacterales	Pectobacteriaceae	Brenneria	NA	Brenneria goodwinii
1197641	GCF_002302415.1	1017	representative genome	2838633	mscl_only	mscl_only	1017	Bacteria	Bacteroidetes	Flavobacteriia	Flavobacteriales	Flavobacteriaceae	Capnocytophaga	NA	Capnocytophaga gingivalis
1197671	GCF_002302475.1	28189	representative genome	2640475	mscl_only	mscl_only	28189	Bacteria	Bacteroidetes	Flavobacteriia	Flavobacteriales	Flavobacteriaceae	Capnocytophaga	NA	Capnocytophaga cynodegmi
1197681	GCF_002302495.1	1019	representative genome	2855148	mscl_only	mscl_only	1019	Bacteria	Bacteroidetes	Flavobacteriia	Flavobacteriales	Flavobacteriaceae	Capnocytophaga	NA	Capnocytophaga sputigena
1197721	GCF_002302565.1	28188	representative genome	2414275	mscl_only	mscl_only	28188	Bacteria	Bacteroidetes	Flavobacteriia	Flavobacteriales	Flavobacteriaceae	Capnocytophaga	NA	Capnocytophaga canimorsus
1197761	GCF_002302635.1	1848904	representative genome	2831350	mscl_only	mscl_only	1848904	Bacteria	Bacteroidetes	Flavobacteriia	Flavobacteriales	Flavobacteriaceae	Capnocytophaga	NA	Capnocytophaga stomatis
1199471	GCF_002305855.1	1294270	representative genome	9910441	not_in_others	not_in_others	1294270	Bacteria	Proteobacteria	Deltaproteobacteria	Myxococcales	Archangiaceae	Melittangium	Melittangium boletus	Melittangium boletus DSM 14713
1199491	GCF_002305895.1	1189310	representative genome	8973512	not_in_others	not_in_others	1189310	Bacteria	Proteobacteria	Deltaproteobacteria	Myxococcales	Myxococcaceae	Corallococcus	Corallococcus macrosporus	Corallococcus macrosporus DSM 14697
1201841	GCF_002310475.1	1366	representative genome	2292235	mscl_only	mscl_only	1366	Bacteria	Firmicutes	Bacilli	Lactobacillales	Streptococcaceae	Lactococcus	NA	Lactococcus raffinolactis
1201851	GCF_002310495.1	2576891	representative genome	4730447	not_in_others	not_in_others	2576891	Bacteria	Verrucomicrobia	Opitutae	Opitutales	Opitutaceae	Nibricoccus	NA	Nibricoccus aquaticus
1202021	GCF_002310795.1	152297	representative genome	4132618	arfa_only	arfa_only	152297	Bacteria	Proteobacteria	Gammaproteobacteria	Alteromonadales	Pseudoalteromonadaceae	Pseudoalteromonas	NA	Pseudoalteromonas issachenkonii
1202061	GCF_002310835.1	43659	representative genome	4128400	arfa_only	arfa_only	43659	Bacteria	Proteobacteria	Gammaproteobacteria	Alteromonadales	Pseudoalteromonadaceae	Pseudoalteromonas	NA	Pseudoalteromonas tetraodonis
1211951	GCF_002327105.1	2006110	representative genome	3351776	mscl_only	mscl_only	2006110	Bacteria	Proteobacteria	Gammaproteobacteria	Xanthomonadales	Xanthomonadaceae	Luteimonas	NA	Luteimonas chenhongjianii
1211971	GCF_002327145.1	368607	representative genome	6274078	mscl_only	mscl_only	368607	Bacteria	Proteobacteria	Betaproteobacteria	Burkholderiales	Oxalobacteraceae	Janthinobacterium	NA	Janthinobacterium svalbardensis
1212001	GCF_002327205.1	46867	representative genome	2889569	mscl_only	mscl_only	46867	Bacteria	Firmicutes	Clostridia	Eubacteriales	Clostridiaceae	Clostridium	NA	Clostridium chauvoei
1221401	GCF_002346025.1	13373	representative genome	5592049	mscl_only	mscl_only	13373	Bacteria	Proteobacteria	Betaproteobacteria	Burkholderiales	Burkholderiaceae	Burkholderia	NA	Burkholderia mallei
1225851	GCF_002354875.1	42197	representative genome	8131572	not_in_others	not_in_others	42197	Bacteria	Actinobacteria	Actinomycetia	Pseudonocardiales	Pseudonocardiaceae	Actinosynnema	NA	Actinosynnema pretiosum
1225981	GCF_002355155.1	2506452	representative genome	3537507	mscl_only	mscl_only	2506452	Bacteria	Actinobacteria	Actinomycetia	Corynebacteriales	Corynebacteriaceae	Corynebacterium	NA	Corynebacterium suranareeae
1226011	GCF_002355215.1	1111760	representative genome	2097874	mscl_only	mscl_only	1111760	Bacteria	Firmicutes	Bacilli	Lactobacillales	Streptococcaceae	Streptococcus	NA	Streptococcus troglodytae
1226041	GCF_002355275.1	1850238	representative genome	5541299	mscl_only	mscl_only	1850238	Bacteria	Proteobacteria	Alphaproteobacteria	Sphingomonadales	Sphingomonadaceae	Rhizorhabdus	NA	Rhizorhabdus dicambivorans
1226051	GCF_002355295.1	435897	representative genome	6270417	mscl_only	mscl_only	435897	Bacteria	Proteobacteria	Gammaproteobacteria	Xanthomonadales	Xanthomonadaceae	Lysobacter	NA	Lysobacter capsici
1226071	GCF_002355335.1	1333996	representative genome	4586237	mscl_only	mscl_only	1333996	Bacteria	Proteobacteria	Alphaproteobacteria	Hyphomicrobiales	Nitrobacteraceae	Variibacter	NA	Variibacter gotjawalensis
1226091	GCF_002355375.1	1500254	representative genome	4116770	not_in_others	not_in_others	1500254	Bacteria	Firmicutes	Bacilli	Bacillales	Paenibacillaceae	Aneurinibacillus	NA	Aneurinibacillus soli
1226111	GCF_002355415.1	1675686	representative genome	3958814	mscl_only	mscl_only	1675686	Bacteria	Proteobacteria	Gammaproteobacteria	Acidiferrobacterales	Acidiferrobacteraceae	Sulfurifustis	NA	Sulfurifustis variabilis
1226121	GCF_002355435.1	1550579	representative genome	6343898	mscl_only	mscl_only	1550579	Bacteria	Bacteroidetes	Sphingobacteriia	Sphingobacteriales	Sphingobacteriaceae	Mucilaginibacter	NA	Mucilaginibacter gotjawali
1226141	GCF_002355475.1	1149133	representative genome	6242949	mscl_only	mscl_only	1149133	Bacteria	Proteobacteria	Gammaproteobacteria	Pseudomonadales	Pseudomonadaceae	Pseudomonas	NA	Pseudomonas furukawaii
1226171	GCF_002355535.1	708131	representative genome	1622386	not_in_others	not_in_others	708131	Bacteria	Actinobacteria	Actinomycetia	Micrococcales	Microbacteriaceae	Aurantimicrobium	NA	Aurantimicrobium minutum
1226201	GCF_002355595.1	477680	representative genome	7814405	mscl_only	mscl_only	477680	Bacteria	Bacteroidetes	Chitinophagia	Chitinophagales	Chitinophagaceae	Filimonas	NA	Filimonas lacunae
1226221	GCF_002355635.1	1048396	representative genome	3105937	not_in_others	not_in_others	1048396	Archaea	Euryarchaeota	Halobacteria	Haloferacales	Halorubraceae	Halopenitus	NA	Halopenitus persicus
1226271	GCF_002355735.1	1620215	representative genome	2864672	mscl_only	mscl_only	1620215	Bacteria	Proteobacteria	Gammaproteobacteria	Acidiferrobacterales	Acidiferrobacteraceae	Sulfuricaulis	NA	Sulfuricaulis limicola
1226331	GCF_002355855.1	120107	representative genome	4547566	mscl_only	mscl_only	120107	Bacteria	Proteobacteria	Alphaproteobacteria	Sphingomonadales	Sphingomonadaceae	Sphingobium	NA	Sphingobium cloacae
1226381	GCF_002355955.1	1725232	representative genome	1410056	not_in_others	not_in_others	1725232	Bacteria	Proteobacteria	Deltaproteobacteria	Desulfovibrionales	Desulfovibrionaceae	Desulfovibrio	NA	Candidatus Desulfovibrio trichonymphae
1226391	GCF_002355975.1	69	representative genome	6096022	mscl_only	mscl_only	69	Bacteria	Proteobacteria	Gammaproteobacteria	Xanthomonadales	Xanthomonadaceae	Lysobacter	NA	Lysobacter enzymogenes
1226421	GCF_002356035.1	37332	representative genome	8121733	mscl_only	mscl_only	37332	Bacteria	Actinobacteria	Actinomycetia	Corynebacteriales	Nocardiaceae	Nocardia	NA	Nocardia seriolae
1226461	GCF_002356115.1	1630141	representative genome	2018309	not_in_others	not_in_others	1630141	Bacteria	Proteobacteria	Gammaproteobacteria	Chromatiales	Chromatiaceae	Candidatus Nitrosoglobus	NA	Candidatus Nitrosoglobus terrae
1226551	GCF_002356295.1	1717717	representative genome	5718991	mscl_only	mscl_only	1717717	Bacteria	Bacteroidetes	Bacteroidia	Marinilabiliales	Marinifilaceae	Labilibaculum	NA	Labilibaculum antarcticum
1226561	GCF_002356315.1	722731	representative genome	5232660	mscl_only	mscl_only	722731	Bacteria	Actinobacteria	Actinomycetia	Corynebacteriales	Mycobacteriaceae	Mycobacterium	NA	Mycobacterium shigaense
1226571	GCF_002356335.1	1520670	representative genome	4994485	mscl_only	mscl_only	1520670	Bacteria	Actinobacteria	Actinomycetia	Corynebacteriales	Mycobacteriaceae	Mycobacteroides	NA	[Mycobacterium] stephanolepidis
1729931	GCF_002356555.2	1052	representative genome	2834560	not_in_others	not_in_others	1052	Bacteria	Proteobacteria	Gammaproteobacteria	Chromatiales	Ectothiorhodospiraceae	Halorhodospira	NA	Halorhodospira halochloris
1233371	GCF_002369955.1	242600	representative genome	1921407	not_in_others	not_in_others	242600	Bacteria	Bacteroidetes	Flavobacteriia	Flavobacteriales	Ichthyobacteriaceae	Ichthyobacterium	NA	Ichthyobacterium seriolicida
2182191	GCF_002370525.2	106649	representative genome	4648418	mscl_only	mscl_only	106649	Bacteria	Proteobacteria	Gammaproteobacteria	Moraxellales	Moraxellaceae	Acinetobacter	NA	Acinetobacter guillouiae
1239081	GCF_002381365.1	60890	representative genome	4349350	mscl_only	mscl_only	60890	Bacteria	Proteobacteria	Alphaproteobacteria	Rhodobacterales	Roseobacteraceae	Phaeobacter	NA	Phaeobacter gallaeciensis
1241631	GCF_002386265.1	1249	representative genome	1947910	mscl_only	mscl_only	1249	Bacteria	Firmicutes	Bacilli	Lactobacillales	Lactobacillaceae	Weissella	NA	Weissella paramesenteroides
1245221	GCF_002393445.1	158822	representative genome	5469298	both	overlap	158822	Bacteria	Proteobacteria	Gammaproteobacteria	Enterobacterales	Enterobacteriaceae	Cedecea	NA	Cedecea neteri
1245251	GCF_002393505.1	126385	representative genome	3990106	both	proximal	126385	Bacteria	Proteobacteria	Gammaproteobacteria	Enterobacterales	Morganellaceae	Providencia	NA	Providencia alcalifaciens
1252081	GCF_002407065.1	1331682	representative genome	3953253	mscl_only	mscl_only	1331682	Bacteria	Actinobacteria	Actinomycetia	Micrococcales	Dermabacteraceae	Brachybacterium	NA	Brachybacterium ginsengisoli
1252141	GCF_002407185.1	2017484	representative genome	3796663	mscl_only	mscl_only	2017484	Bacteria	Actinobacteria	Actinomycetia	Micrococcales	Dermabacteraceae	Brachybacterium	NA	Brachybacterium vulturis
1252181	GCF_002407265.1	1758178	representative genome	4157437	mscl_only	mscl_only	1758178	Bacteria	Proteobacteria	Alphaproteobacteria	Rhodobacterales	Roseobacteraceae	Celeribacter	NA	Celeribacter ethanolicus
1252301	GCF_002407485.1	347534	representative genome	4174222	mscl_only	mscl_only	347534	Bacteria	Proteobacteria	Gammaproteobacteria	Aeromonadales	Aeromonadaceae	Zobellella	NA	Zobellella denitrificans
3219461	GCF_002441855.2	2041044	representative genome	4337501	mscl_only	mscl_only	2041044	Bacteria	Firmicutes	Clostridia	Eubacteriales	Eubacteriaceae	Eubacterium	NA	Eubacterium maltosivorans
1270091	GCF_002441935.1	81460	representative genome	837471	not_in_others	not_in_others	81460	Bacteria	Tenericutes	Mollicutes	Entomoplasmatales	Entomoplasmataceae	Mesoplasma	Mesoplasma lactucae	Mesoplasma lactucae ATCC 49193
1270591	GCF_002442935.1	214473	representative genome	3007747	mscl_only	mscl_only	214473	Bacteria	Firmicutes	Bacilli	Bacillales	Staphylococcaceae	Staphylococcus	NA	Staphylococcus nepalensis
7083641	GCF_002499975.2	1858656	representative genome	4314189	mscl_only	mscl_only	1858656	Bacteria	Proteobacteria	Gammaproteobacteria	Alteromonadales	Alteromonadaceae	Alteromonas	NA	Alteromonas pelagimontana
1303271	GCF_002504085.1	13690	representative genome	5532633	mscl_only	mscl_only	13690	Bacteria	Proteobacteria	Alphaproteobacteria	Sphingomonadales	Sphingomonadaceae	Sphingobium	NA	Sphingobium yanoikuyae
1303311	GCF_002504165.1	1411902	representative genome	3956796	mscl_only	mscl_only	1411902	Bacteria	Proteobacteria	Alphaproteobacteria	Rhodobacterales	Rhodobacteraceae	Pacificitalea	NA	Pacificitalea manganoxidans
1303371	GCF_002504285.1	636	representative genome	3720168	mscl_only	mscl_only	636	Bacteria	Proteobacteria	Gammaproteobacteria	Enterobacterales	Hafniaceae	Edwardsiella	NA	Edwardsiella tarda
2214551	GCF_002531755.2	1538158	representative genome	7497685	mscl_only	mscl_only	1538158	Bacteria	Proteobacteria	Alphaproteobacteria	Hyphomicrobiales	Rhizobiaceae	Rhizobium	NA	Rhizobium acidisoli
1327261	GCF_002549795.1	475662	representative genome	4053030	not_in_others	not_in_others	475662	Bacteria	Proteobacteria	Gammaproteobacteria	Oceanospirillales	Halomonadaceae	Halomonas	NA	Halomonas beimenensis
1331041	GCF_002556545.1	1616117	representative genome	9611874	mscl_only	mscl_only	1616117	Bacteria	Actinobacteria	Actinomycetia	Streptomycetales	Streptomycetaceae	Streptomyces	NA	Streptomyces formicae
1331671	GCF_002557795.1	2029983	representative genome	5279921	mscl_only	mscl_only	2029983	Bacteria	Bacteroidetes	Chitinophagia	Chitinophagales	Chitinophagaceae	Chitinophaga	NA	Chitinophaga caeni
1337051	GCF_002568625.1	455432	representative genome	8918539	mscl_only	mscl_only	455432	Bacteria	Actinobacteria	Actinomycetia	Corynebacteriales	Nocardiaceae	Nocardia	NA	Nocardia terpenica
1397011	GCF_002688585.1	1925548	representative genome	1160202	not_in_others	not_in_others	1925548	Bacteria	Proteobacteria	Alphaproteobacteria	Pelagibacterales	NA	Candidatus Fonsibacter	NA	Candidatus Fonsibacter ubiquis
1397021	GCF_002688605.1	412384	representative genome	5254250	mscl_only	mscl_only	412384	Bacteria	Firmicutes	Bacilli	Bacillales	Bacillaceae	Priestia	NA	Priestia aryabhattai
1406171	GCF_002706425.1	913848	representative genome	2951508	mscl_only	mscl_only	913848	Bacteria	Firmicutes	Bacilli	Lactobacillales	Lactobacillaceae	Loigolactobacillus	Loigolactobacillus coryniformis	Loigolactobacillus coryniformis subsp. coryniformis KCTC 3167 = DSM 20001
1406381	GCF_002706745.1	936140	representative genome	2551839	mscl_only	mscl_only	936140	Bacteria	Firmicutes	Bacilli	Lactobacillales	Lactobacillaceae	Companilactobacillus	Companilactobacillus farciminis	Companilactobacillus farciminis KCTC 3681 = DSM 20184
1406391	GCF_002706795.1	1121121	representative genome	5400144	mscl_only	mscl_only	1121121	Bacteria	Firmicutes	Bacilli	Bacillales	Paenibacillaceae	Brevibacillus	Brevibacillus laterosporus	Brevibacillus laterosporus DSM 25
1421181	GCF_002736065.1	78327	representative genome	5742165	both	distal	78327	Bacteria	Proteobacteria	Gammaproteobacteria	Pseudomonadales	Pseudomonadaceae	Pseudomonas	NA	Pseudomonas mosselii
1421221	GCF_002736145.1	74426	representative genome	2306349	not_in_others	not_in_others	74426	Bacteria	Actinobacteria	Coriobacteriia	Coriobacteriales	Coriobacteriaceae	Collinsella	NA	Collinsella aerofaciens
1421251	GCF_002736205.1	363852	representative genome	5373360	mscl_only	mscl_only	363852	Bacteria	Bacteroidetes	Sphingobacteriia	Sphingobacteriales	Sphingobacteriaceae	Pedobacter	NA	Pedobacter ginsengisoli
1421291	GCF_002736285.1	86660	representative genome	1065810	not_in_others	not_in_others	86660	Bacteria	Tenericutes	Mollicutes	Mycoplasmatales	Mycoplasmataceae	Mesomycoplasma	NA	Mesomycoplasma dispar
1423771	GCF_002741015.1	1882682	representative genome	9631051	mscl_only	mscl_only	1882682	Bacteria	Proteobacteria	Alphaproteobacteria	Hyphomicrobiales	Methylobacteriaceae	Microvirga	NA	Microvirga ossetica
1423791	GCF_002741055.1	1870820	representative genome	6593819	mscl_only	mscl_only	1870820	Bacteria	Firmicutes	Bacilli	Bacillales	Paenibacillaceae	Paenibacillus	NA	Paenibacillus ihbetae
1427831	GCF_002749495.1	147645	representative genome	4620225	mscl_only	mscl_only	147645	Bacteria	Proteobacteria	Alphaproteobacteria	Rhodobacterales	Rhodobacteraceae	Paracoccus	NA	Paracoccus yeei
1428171	GCF_002749615.1	69666	representative genome	4577265	mscl_only	mscl_only	69666	Bacteria	Proteobacteria	Alphaproteobacteria	Caulobacterales	Caulobacteraceae	Caulobacter	NA	Caulobacter mirabilis
1428201	GCF_002749675.1	2149	representative genome	847967	not_in_others	not_in_others	2149	Bacteria	Tenericutes	Mollicutes	Entomoplasmatales	Entomoplasmataceae	Mesoplasma	NA	Mesoplasma entomophilum
1429771	GCF_002752675.1	2045208	representative genome	7530059	mscl_only	mscl_only	2045208	Bacteria	Proteobacteria	Betaproteobacteria	Burkholderiales	Oxalobacteraceae	Massilia	NA	Massilia violaceinigra
1430911	GCF_002754935.1	1917166	representative genome	2659739	mscl_only	mscl_only	1917166	Bacteria	Cyanobacteria	unassigned_Cyanobacteria	Thermostichales	Thermostichaceae	Thermostichus	Thermostichus lividus	Synechococcus lividus PCC 6715
1434081	GCF_002761235.1	35760	representative genome	2257294	mscl_only	mscl_only	35760	Bacteria	Actinobacteria	Actinomycetia	Bifidobacteriales	Bifidobacteriaceae	Bifidobacterium	NA	Bifidobacterium choerinum
1434661	GCF_002762215.1	946333	representative genome	6398100	mscl_only	mscl_only	946333	Bacteria	Proteobacteria	Betaproteobacteria	Burkholderiales	NA	Rhizobacter	NA	Rhizobacter gummiphilus
1434721	GCF_002762335.1	2269374	representative genome	1548794	mscl_only	mscl_only	2269374	Bacteria	Firmicutes	Bacilli	Lactobacillales	Lactobacillaceae	Lactobacillus	NA	Lactobacillus terrae
1435381	GCF_002763715.1	28131	representative genome	2764740	mscl_only	mscl_only	28131	Bacteria	Bacteroidetes	Bacteroidia	Bacteroidales	Prevotellaceae	Prevotella	NA	Prevotella intermedia
1435411	GCF_002763775.1	2663009	representative genome	2216236	mscl_only	mscl_only	2663009	Bacteria	Fusobacteria	Fusobacteriia	Fusobacteriales	Fusobacteriaceae	Fusobacterium	NA	Fusobacterium pseudoperiodonticum
1435581	GCF_002764115.1	1867719	representative genome	6208009	mscl_only	mscl_only	1867719	Bacteria	Proteobacteria	Alphaproteobacteria	Hyphomicrobiales	Phyllobacteriaceae	Phyllobacterium	NA	Phyllobacterium zundukense
1438831	GCF_002770595.1	1265445	representative genome	4376354	mscl_only	mscl_only	1265445	Bacteria	Bacteroidetes	Flavobacteriia	Flavobacteriales	Weeksellaceae	Chryseobacterium	NA	Chryseobacterium camelliae
1441861	GCF_002776555.1	2005262	representative genome	529746	not_in_others	not_in_others	2005262	Bacteria	Proteobacteria	Gammaproteobacteria	Legionellales	Legionellaceae	Legionella	NA	Legionella endosymbiont of Polyplax serrata
1442191	GCF_002777255.1	1761012	representative genome	6441270	not_in_others	not_in_others	1761012	Bacteria	Firmicutes	Clostridia	Eubacteriales	Peptococcaceae	Candidatus Formimonas	NA	Candidatus Formimonas warabiya
1447141	GCF_002787055.1	1846278	representative genome	1697207	mscl_only	mscl_only	1846278	Archaea	Thaumarchaeota	unassigned_Thaumarchaeota	NA	NA	Candidatus Nitrosotenuis	NA	Candidatus Nitrosotenuis aquarius
1451251	GCF_002795265.1	2139	representative genome	1560007	not_in_others	not_in_others	2139	Bacteria	Tenericutes	Mollicutes	Entomoplasmatales	Spiroplasmataceae	Spiroplasma	NA	Spiroplasma clarkii
1451521	GCF_002795805.1	1921086	representative genome	2537610	not_in_others	not_in_others	1921086	Bacteria	Proteobacteria	Zetaproteobacteria	Mariprofundales	Mariprofundaceae	Mariprofundus	NA	Mariprofundus aestuarium
1451531	GCF_002795825.1	1921087	representative genome	2301665	not_in_others	not_in_others	1921087	Bacteria	Proteobacteria	Zetaproteobacteria	Mariprofundales	Mariprofundaceae	Mariprofundus	NA	Mariprofundus ferrinatatus
1451541	GCF_002795845.1	1336806	representative genome	3660060	not_in_others	not_in_others	1336806	Bacteria	Proteobacteria	Gammaproteobacteria	Oceanospirillales	Saccharospirillaceae	Reinekea	NA	Reinekea forsetii
1451551	GCF_002795865.1	266951	representative genome	2942673	mscl_only	mscl_only	266951	Bacteria	Proteobacteria	Alphaproteobacteria	Sphingomonadales	Erythrobacteraceae	Qipengyuania	NA	Qipengyuania seohaensis
1455821	GCF_002803985.1	214888	representative genome	1031560	not_in_others	not_in_others	214888	Bacteria	Tenericutes	Mollicutes	Entomoplasmatales	NA	Williamsoniiplasma	NA	Williamsoniiplasma luminosum
1455831	GCF_002804005.1	215578	representative genome	868413	not_in_others	not_in_others	215578	Bacteria	Tenericutes	Mollicutes	Entomoplasmatales	NA	Williamsoniiplasma	NA	Williamsoniiplasma somnilux
1455841	GCF_002804025.1	219745	representative genome	846907	not_in_others	not_in_others	219745	Bacteria	Tenericutes	Mollicutes	Entomoplasmatales	Entomoplasmataceae	Mesoplasma	NA	Mesoplasma tabanidae
1455861	GCF_002804065.1	2055160	representative genome	3352175	not_in_others	not_in_others	2055160	Bacteria	Firmicutes	Bacilli	Bacillales	Alicyclobacillaceae	Kyrpidia	NA	Kyrpidia spormannii
1455881	GCF_002804105.1	81459	representative genome	845295	not_in_others	not_in_others	81459	Bacteria	Tenericutes	Mollicutes	Entomoplasmatales	Entomoplasmataceae	Entomoplasma	NA	Entomoplasma melaleucae
1455911	GCF_002804165.1	67258	representative genome	7600475	mscl_only	mscl_only	67258	Bacteria	Actinobacteria	Actinomycetia	Streptomycetales	Streptomycetaceae	Streptomyces	NA	Streptomyces cavourensis
1455931	GCF_002804205.1	74700	representative genome	838114	not_in_others	not_in_others	74700	Bacteria	Tenericutes	Mollicutes	Entomoplasmatales	Entomoplasmataceae	Entomoplasma	NA	Entomoplasma freundtii
1460111	GCF_002812485.1	1778540	representative genome	5032447	mscl_only	mscl_only	1778540	Bacteria	Proteobacteria	Gammaproteobacteria	Enterobacterales	Pectobacteriaceae	Dickeya	NA	Dickeya fangzhongdai
1460641	GCF_002813555.1	1336749	representative genome	1284130	not_in_others	not_in_others	1336749	Bacteria	Tenericutes	Mollicutes	Entomoplasmatales	Spiroplasmataceae	Spiroplasma	Spiroplasma floricola	Spiroplasma floricola 23-6
1460651	GCF_002813575.1	2038116	representative genome	10231233	not_in_others	not_in_others	2038116	Bacteria	Cyanobacteria	unassigned_Cyanobacteria	Nostocales	Nostocaceae	Nostoc	Nostoc flagelliforme	Nostoc flagelliforme CCNUN1
1460731	GCF_002813695.1	59277	representative genome	2515817	not_in_others	not_in_others	59277	Archaea	Euryarchaeota	Methanobacteria	Methanobacteriales	Methanobacteriaceae	Methanobacterium	NA	Methanobacterium subterraneum
1460781	GCF_002813775.1	1166950	representative genome	7738984	not_in_others	not_in_others	1166950	Bacteria	Proteobacteria	Gammaproteobacteria	Chromatiales	Chromatiaceae	Thiodictyon	NA	Candidatus Thiodictyon syntrophicum
1469651	GCF_002831565.1	2057025	representative genome	8794837	mscl_only	mscl_only	2057025	Bacteria	Bacteroidetes	Cytophagia	Cytophagales	Cytophagaceae	Spirosoma	NA	Spirosoma pollinicola
1489791	GCF_002838765.1	1561924	representative genome	2653010	mscl_only	mscl_only	1561924	Bacteria	Proteobacteria	Gammaproteobacteria	Kangiellales	Kangiellaceae	Kangiella	NA	Kangiella profundi
1491951	GCF_002843135.1	1450520	representative genome	2406896	mscl_only	mscl_only	1450520	Bacteria	Actinobacteria	Actinomycetia	Corynebacteriales	Corynebacteriaceae	Corynebacterium	Corynebacterium diphtheriae	Corynebacterium diphtheriae bv. mitis str. ISS 3319
1492201	GCF_002843565.1	225999	representative genome	908214	not_in_others	not_in_others	225999	Bacteria	Tenericutes	Mollicutes	Entomoplasmatales	Entomoplasmataceae	Mesoplasma	NA	Mesoplasma syrphidae
1492601	GCF_002844335.1	1932004	representative genome	3721706	not_in_others	not_in_others	1932004	Archaea	Euryarchaeota	Halobacteria	Halobacteriales	Haloarculaceae	Haloarcula	NA	Haloarcula taiwanensis
1492621	GCF_002844375.1	2048283	representative genome	5438289	not_in_others	not_in_others	2048283	Bacteria	Proteobacteria	Alphaproteobacteria	Rhodospirillales	Thalassospiraceae	Thalassospira	NA	Thalassospira marina
1492631	GCF_002844395.1	1677857	representative genome	3604547	not_in_others	not_in_others	1677857	Bacteria	Firmicutes	Clostridia	Eubacteriales	Oscillospiraceae	Acetivibrio	NA	Acetivibrio saccincola
1493921	GCF_002846995.1	1089444	representative genome	4962430	both	proximal	1089444	Bacteria	Proteobacteria	Gammaproteobacteria	Enterobacterales	Pectobacteriaceae	Dickeya	NA	Dickeya solani
1497981	GCF_002847445.1	1077935	representative genome	4637247	mscl_only	mscl_only	1077935	Bacteria	Proteobacteria	Alphaproteobacteria	Rhodobacterales	Rhodobacteraceae	Paracoccus	NA	Paracoccus zhejiangensis
2027571	GCF_002848365.2	28087	representative genome	4597280	mscl_only	mscl_only	28087	Bacteria	Proteobacteria	Gammaproteobacteria	Legionellales	Legionellaceae	Legionella	NA	Legionella sainthelensi
1503871	GCF_002849715.1	37928	representative genome	5032705	mscl_only	mscl_only	37928	Bacteria	Actinobacteria	Actinomycetia	Micrococcales	Micrococcaceae	Arthrobacter	NA	Arthrobacter crystallopoietes
1503911	GCF_002849795.1	1177574	representative genome	3913006	mscl_only	mscl_only	1177574	Bacteria	Bacteroidetes	Bacteroidia	Bacteroidales	Prevotellaceae	Prevotella	NA	Prevotella jejuni
1503931	GCF_002849835.1	302167	representative genome	4263520	mscl_only	mscl_only	302167	Bacteria	Firmicutes	Bacilli	Bacillales	Bacillaceae	Virgibacillus	NA	Virgibacillus dokdonensis
1503951	GCF_002849875.1	28108	representative genome	4867393	not_in_others	not_in_others	28108	Bacteria	Proteobacteria	Gammaproteobacteria	Alteromonadales	Alteromonadaceae	Alteromonas	NA	Alteromonas macleodii
1504301	GCF_002850435.1	2820523	representative genome	3336108	mscl_only	mscl_only	2820523	Bacteria	Proteobacteria	Alphaproteobacteria	Rhodobacterales	Rhodobacteraceae	Aestuarium	NA	Aestuarium zhoushanense
1504361	GCF_002850495.1	1987500	representative genome	656933	not_in_others	not_in_others	1987500	Bacteria	Proteobacteria	Gammaproteobacteria	Legionellales	Coxiellaceae	NA	NA	Coxiella-like endosymbiont of Amblyomma americanum
1511741	GCF_002863865.1	1917421	representative genome	4914503	not_in_others	not_in_others	1917421	Bacteria	Proteobacteria	Gammaproteobacteria	Oceanospirillales	Alcanivoracaceae	Ketobacter	NA	Ketobacter alkanivorans
1512741	GCF_002865545.1	1336748	representative genome	891575	not_in_others	not_in_others	1336748	Bacteria	Tenericutes	Mollicutes	Entomoplasmatales	Spiroplasmataceae	Spiroplasma	Spiroplasma monobiae	Spiroplasma monobiae MQ-1
1512771	GCF_002865605.1	2065379	representative genome	3299166	mscl_only	mscl_only	2065379	Bacteria	Proteobacteria	Alphaproteobacteria	Rhodobacterales	Rhodobacteraceae	Paracoccus	NA	Paracoccus jeotgali
1512931	GCF_002865995.1	1505	representative genome	3584812	mscl_only	mscl_only	1505	Bacteria	Firmicutes	Clostridia	Eubacteriales	Peptostreptococcaceae	Paeniclostridium	NA	Paeniclostridium sordellii
1514321	GCF_002868735.1	1612173	representative genome	6048780	mscl_only	mscl_only	1612173	Bacteria	Proteobacteria	Alphaproteobacteria	Rhodospirillales	Azospirillaceae	Niveispirillum	NA	Niveispirillum cyanobacteriorum
1516211	GCF_002872475.1	2067960	representative genome	3225512	not_in_others	not_in_others	2067960	Bacteria	Proteobacteria	Betaproteobacteria	Rhodocyclales	Rhodocyclaceae	Aromatoleum	NA	Aromatoleum pumilum
1525961	GCF_002886045.1	1803846	representative genome	5665358	mscl_only	mscl_only	1803846	Bacteria	Bacteroidetes	Flavobacteriia	Flavobacteriales	Flavobacteriaceae	Flavivirga	NA	Flavivirga eckloniae
1526671	GCF_002887555.1	204042	representative genome	4740052	both	proximal	204042	Bacteria	Proteobacteria	Gammaproteobacteria	Enterobacterales	Pectobacteriaceae	Dickeya	NA	Dickeya zeae
1526691	GCF_002887615.1	1280002	representative genome	5989523	arfa_only	arfa_only	1280002	Bacteria	Proteobacteria	Gammaproteobacteria	Vibrionales	Vibrionaceae	Vibrio	Vibrio jasicida	Vibrio jasicida 090810c
1529031	GCF_002892185.1	221822	representative genome	4248079	mscl_only	mscl_only	221822	Bacteria	Proteobacteria	Alphaproteobacteria	Rhodobacterales	Roseobacteraceae	Phaeobacter	NA	Phaeobacter inhibens
1529201	GCF_002892535.1	2067065	representative genome	2820660	not_in_others	not_in_others	2067065	Bacteria	Proteobacteria	Betaproteobacteria	Neisseriales	Neisseriaceae	Aquella	NA	Aquella oligotrophica
1531191	GCF_002893765.1	2069432	representative genome	4116543	mscl_only	mscl_only	2069432	Bacteria	Bacteroidetes	Flavobacteriia	Flavobacteriales	Flavobacteriaceae	Tamlana	NA	Tamlana carrageenivorans
1532871	GCF_002896855.1	84032	representative genome	4731216	not_in_others	not_in_others	84032	Bacteria	Firmicutes	Clostridia	Eubacteriales	Oscillospiraceae	Pseudoclostridium	NA	Pseudoclostridium thermosuccinogenes
1535381	GCF_002900385.1	1348	representative genome	2152278	mscl_only	mscl_only	1348	Bacteria	Firmicutes	Bacilli	Lactobacillales	Streptococcaceae	Streptococcus	NA	Streptococcus parauberis
1545581	GCF_002902965.1	169430	representative genome	11527706	mscl_only	mscl_only	169430	Bacteria	Proteobacteria	Betaproteobacteria	Burkholderiales	Burkholderiaceae	Paraburkholderia	NA	Paraburkholderia hospita
1547431	GCF_002906215.1	2045011	representative genome	1617394	not_in_others	not_in_others	2045011	Archaea	Thaumarchaeota	Nitrososphaeria	Candidatus Nitrosocaldales	Candidatus Nitrosocaldaceae	Candidatus Nitrosocaldus	NA	Candidatus Nitrosocaldus islandicus
1547571	GCF_002906475.1	680	representative genome	5425575	arfa_only	arfa_only	680	Bacteria	Proteobacteria	Gammaproteobacteria	Vibrionales	Vibrionaceae	Vibrio	NA	Vibrio campbellii
1547621	GCF_002906575.1	755307	representative genome	4973118	not_in_others	not_in_others	755307	Archaea	Euryarchaeota	Halobacteria	Haloferacales	Halorubraceae	Salinigranum	NA	Salinigranum rubrum
1589601	GCF_002945325.1	39152	representative genome	1714918	not_in_others	not_in_others	39152	Archaea	Euryarchaeota	Methanococci	Methanococcales	Methanococcaceae	Methanococcus	NA	Methanococcus maripaludis
1590631	GCF_002946835.1	2049881	representative genome	8710171	mscl_only	mscl_only	2049881	Bacteria	Actinobacteria	Actinomycetia	Streptomycetales	Streptomycetaceae	Streptomyces	NA	Streptomyces dengpaensis
1593211	GCF_002950575.1	1159327	representative genome	1760810	not_in_others	not_in_others	1159327	Bacteria	Actinobacteria	Actinomycetia	Micrococcales	Microbacteriaceae	Pontimonas	NA	Pontimonas salivibrio
1594161	GCF_002951835.1	641147	representative genome	2469862	mscl_only	mscl_only	641147	Bacteria	Proteobacteria	Betaproteobacteria	Neisseriales	Neisseriaceae	Simonsiella	Simonsiella muelleri	Simonsiella muelleri ATCC 29453
1594261	GCF_002951935.1	147375	representative genome	4378174	mscl_only	mscl_only	147375	Bacteria	Firmicutes	Bacilli	Bacillales	Paenibacillaceae	Paenibacillus	Paenibacillus larvae	Paenibacillus larvae subsp. larvae
1594371	GCF_002952055.1	1986146	representative genome	2774417	not_in_others	not_in_others	1986146	Bacteria	Proteobacteria	Deltaproteobacteria	Desulfobacterales	Desulfobulbaceae	Desulfobulbus	NA	Desulfobulbus oralis
[truncated: 2,021 more rows]

## Sheet: intergenic_analysis
ncbi_uid	genbank_accession	locus_tag	wp_number	query_id	bitscore	e_value	bonf_e_value	complement	first_loc_num	second_loc_num	presence_cluster	Protein_N-term	Protein_C-term	taxid	total_length_bp	CDS_nucc	90_bp_nucc	intergenic_cluster	ArfA_Pair	ArfA_Distance	Second_ArfA_Intergenic_Cluster	Second_ArfA_Pair	Second_ArfA_Distance
[truncated: 3,128 more rows]

[truncated: 1 more sheets: arfA_synteny]
